# Supplementary material for: PMEL is involved in snake colour pattern transition from blotches to stripes
Source: Nat Commun. 2024 Sep 3;15:7655. doi: 10.1038/s41467-024-51927-0 (PMC11371805; doi:10.1038/s41467-024-51927-0)
Supplement: Supplementary file 4 — Supplementary Data 1 [file 41467_2024_51927_MOESM4_ESM.xlsx]

## Sheet: SupplementaryData2
PMEL is involved in snake color pattern transition from blotches to stripes Athanasia C. Tzika, Asier Ullate-Agote Pierre-Yves Helleboid and Maya Kummrow
Supplementary Data 1. Significantly upregulated genes in each cluster. Significantly differentially expressed genes (adjusted p-value ≤ 0.05) identified with two-sided scanpy Wilcoxon rank-sum test (sc.tl.rank_genes_groups). Correction was performed using the Benjamini and Hochberg procedure.
names	scores	logfoldchanges	pvals	pvals_adj	Cluster
HS3ST6	44.6743	4.66793	0	0	Fibroblasts#1
LOC117663299	42.19	3.02757	0	0	Fibroblasts#1
ZEB2	41.774	4.12723	0	0	Fibroblasts#1
TRPS1	41.1928	4.13145	0	0	Fibroblasts#1
RUNX2	38.5054	4.97773	0	0	Fibroblasts#1
CPXM2	36.5631	2.63085	1.102382931331456e-292	1.745411375045797e-289	Fibroblasts#1
LOC117663518	36.4423	3.05765	9.125111859114309e-291	1.34158698140107e-287	Fibroblasts#1
SEMA3D	35.9469	2.96098	5.66767577827661e-283	7.291110659016716e-280	Fibroblasts#1
BGN	35.7584	4.12109	4.901442311181842e-280	5.934493358297403e-277	Fibroblasts#1
APCDD1	35.5438	2.04824	1.0372385421036749e-276	1.1860822728955522e-273	Fibroblasts#1
TMTC2	34.865	3.43688	2.5214692466003887e-266	2.59497007513879e-263	Fibroblasts#1
ALX4	34.1688	4.14825	7.02983327036277e-256	6.577048100176223e-253	Fibroblasts#1
TCF7	34.0277	4.80393	8.66718760215303e-254	7.756379235439817e-251	Fibroblasts#1
PTMS	33.879	1.51287	1.3576618564722594e-251	1.1643647496570214e-248	Fibroblasts#1
DBN1	33.8151	1.6763	1.1838597995168157e-250	9.372071635944085e-248	Fibroblasts#1
PRELP	33.5147	2.54177	2.9469938394452264e-246	2.166356221332182e-243	Fibroblasts#1
ROBO1	33.2589	2.27912	1.5156222876031303e-242	1.0757259843356975e-239	Fibroblasts#1
COL1A1	33.0901	1.95906	4.1289076129351135e-240	2.6557907936576073e-237	Fibroblasts#1
ZNF536	32.41	2.84672	1.9828605647683502e-230	1.1337005279063043e-227	Fibroblasts#1
RPL13	32.3896	0.606402	3.8468760157610463e-230	2.1400067306056653e-227	Fibroblasts#1
SIPA1L2	31.0792	3.07609	4.6000881962924873e-212	2.1519003487338243e-209	Fibroblasts#1
RPL19	30.8692	0.660699	3.0956010775696655e-209	1.4159279328803652e-206	Fibroblasts#1
TNFRSF19	30.7334	3.37525	2.03704371812586e-207	9.11488496743143e-205	Fibroblasts#1
PTMA	30.7126	1.10087	3.8584253365313404e-207	1.6897440149324378e-204	Fibroblasts#1
TWIST1	30.6785	1.67761	1.1033232257547295e-206	4.731187907439499e-204	Fibroblasts#1
NKD1	30.5791	1.91577	2.3223321828855436e-205	9.755217004149622e-203	Fibroblasts#1
COL1A2	29.994	1.68337	1.1751751252085966e-197	4.651659538878566e-195	Fibroblasts#1
MXRA5	29.9826	2.76524	1.656574561214733e-197	6.4334479610345e-195	Fibroblasts#1
RPS13	29.9574	0.537313	3.524112350512923e-197	1.3432741576038425e-194	Fibroblasts#1
MYL9	29.6662	3.16732	2.0994983446087644e-193	7.71678114769325e-191	Fibroblasts#1
NGB	29.5034	4.50087	2.6046709615252844e-191	9.405603930013145e-189	Fibroblasts#1
TNFAIP6	29.2257	3.31033	9.137000985293995e-188	3.187574428479768e-185	Fibroblasts#1
LOC117663321	29.0744	1.51816	7.572176164392362e-186	2.555050852322754e-183	Fibroblasts#1
LOC117656491	28.8761	1.14379	2.3811945451269814e-183	7.540327280361332e-181	Fibroblasts#1
LEF1	28.5507	2.27763	2.7541266862575762e-179	8.336498468123484e-177	Fibroblasts#1
PDE3A	27.6466	2.54126	3.0699886461719825e-168	8.539131932994313e-166	Fibroblasts#1
PRDM1	27.345	5.01868	1.2387376817753926e-164	3.311290610906871e-162	Fibroblasts#1
POMC	27.1918	5.08315	8.12523280075712e-163	2.1169831232656176e-160	Fibroblasts#1
FSCN1	26.9939	1.21374	1.7426975985286823e-160	4.3743834964043734e-158	Fibroblasts#1
LOC117675926	26.8478	1.02622	8.959895320161717e-159	2.22194608885408e-156	Fibroblasts#1
RPL3	26.8203	0.613779	1.874994215733185e-158	4.487558830515831e-156	Fibroblasts#1
COL6A2	26.7622	1.27621	8.899417842118654e-158	2.1054795108543477e-155	Fibroblasts#1
RPL23	26.5874	0.553483	9.488706196757696e-156	2.1700671071984852e-153	Fibroblasts#1
SEMA3A	26.5372	3.63938	3.6086982884889403e-155	8.162399656260204e-153	Fibroblasts#1
ROBO2	26.2974	2.34396	2.055845824746143e-152	4.45426048534209e-150	Fibroblasts#1
COL11A1	26.1557	2.71546	8.484913125249463e-151	1.8192184047605176e-148	Fibroblasts#1
SRPX	26.0503	2.01406	1.3365312901009443e-149	2.778770054964418e-147	Fibroblasts#1
PTCH1	25.9856	1.77681	7.196492503491499e-149	1.481254051993655e-146	Fibroblasts#1
HMGB1	25.9584	1.07129	1.4631256543855313e-148	2.9817341924967715e-146	Fibroblasts#1
C1QTNF6	25.7575	1.87401	2.6576235887566328e-146	5.160553427111111e-144	Fibroblasts#1
CALD1	25.5642	1.40327	3.814008997911966e-144	7.268865481853888e-142	Fibroblasts#1
COL24A1	25.501	1.93516	1.9234987228029303e-143	3.6322361661883224e-141	Fibroblasts#1
LMCD1	25.2545	3.07177	1.010620833636755e-140	1.874018794481561e-138	Fibroblasts#1
RFTN2	25.1532	1.97656	1.3038407589894217e-139	2.396156637703506e-137	Fibroblasts#1
RUNX3	25.0692	5.20728	1.0781583862943912e-138	1.9638702712475622e-136	Fibroblasts#1
LOC117678425	24.9542	2.56032	1.920707376346896e-137	3.378967515157962e-135	Fibroblasts#1
NEGR1	24.9439	2.85582	2.484584857001034e-137	4.333916111156973e-135	Fibroblasts#1
SLC25A6	24.8592	0.72864	2.0577630882195676e-136	3.5592384575481814e-134	Fibroblasts#1
LOC117670938	24.6485	1.77221	3.8159715040167163e-134	6.438044382555416e-132	Fibroblasts#1
EPHA4	24.5105	2.71006	1.1402729703829869e-132	1.8336123866713297e-130	Fibroblasts#1
MLLT3	24.5039	3.21191	1.3422961970981964e-132	2.1417428391373777e-130	Fibroblasts#1
AOPEP	24.4692	1.64488	3.1472501402511417e-132	4.983065356676096e-130	Fibroblasts#1
TNS2	24.3669	2.87086	3.835340404285187e-131	5.980516025863788e-129	Fibroblasts#1
PPIA	24.3103	0.63216	1.5242241487842008e-130	2.3588801243928726e-128	Fibroblasts#1
LOC117660738	24.2913	0.977541	2.4224386326928508e-130	3.7209742072176824e-128	Fibroblasts#1
SP5	24.278	3.71547	3.344234937292996e-130	5.098843534392721e-128	Fibroblasts#1
CCDC50	24.1571	1.82131	6.28215326666684e-129	9.438362094000262e-127	Fibroblasts#1
RPLP2	24.0672	0.394846	5.521458182432365e-128	8.235374910797491e-126	Fibroblasts#1
RPL18A	24.0568	0.425793	7.088973325107379e-128	1.0497290500049294e-125	Fibroblasts#1
HMGN2	24.0357	1.16974	1.1790111425540979e-127	1.733399024799357e-125	Fibroblasts#1
LOC117673841	23.976	1.09835	4.9468676525652805e-127	7.170519499489518e-125	Fibroblasts#1
NTNG1	23.7858	3.08805	4.6828174656892643e-125	6.60181040385494e-123	Fibroblasts#1
BIN1	23.7823	1.20752	5.090795276422451e-125	7.128152324802945e-123	Fibroblasts#1
DPYSL3	23.7278	1.48178	1.8634393003361758e-124	2.574172558310034e-122	Fibroblasts#1
RPL32	23.726	0.437014	1.945809637809335e-124	2.6700399850019696e-122	Fibroblasts#1
CBFB	23.71	2.15692	2.8419995389997074e-124	3.8484787178441434e-122	Fibroblasts#1
WFDC1	23.5443	2.20381	1.4352903553761913e-122	1.905972992561816e-120	Fibroblasts#1
LOC117675414	23.4289	0.993635	2.1675386152068886e-121	2.8416845424715534e-119	Fibroblasts#1
NDNF	23.4183	3.35555	2.784131420882067e-121	3.6269479136718726e-119	Fibroblasts#1
DUT	23.1438	2.07908	1.680429688892173e-118	2.1219806310716315e-116	Fibroblasts#1
TMSB4X	23.0935	0.863471	5.375399053554823e-118	6.746453580446275e-116	Fibroblasts#1
FAU	23.038	0.467833	1.9425413398140732e-117	2.4086342408068113e-115	Fibroblasts#1
CTBP2	22.9945	1.35726	5.295635885819259e-117	6.488099609393917e-115	Fibroblasts#1
ZNF469	22.9887	2.34251	6.0446694058263065e-117	7.318672375301346e-115	Fibroblasts#1
SEMA4D	22.8798	2.15892	7.375595826767924e-116	8.775253693778276e-114	Fibroblasts#1
BAIAP2	22.833	1.81166	2.158760267770627e-115	2.5536645167541845e-113	Fibroblasts#1
PCBD1	22.7919	2.4326	5.51294790379257e-115	6.410904333545903e-113	Fibroblasts#1
EEF1A1	22.763	0.43317	1.066538299460116e-114	1.2263998780886908e-112	Fibroblasts#1
RPS27A	22.6707	0.39993	8.72488150340412e-114	9.921780993622486e-112	Fibroblasts#1
LOC117671767	22.6367	0.652522	1.8879703105590058e-113	2.123502344384482e-111	Fibroblasts#1
JAG1	22.5351	1.6244	1.8805022247552972e-112	2.1036074615292543e-110	Fibroblasts#1
TTYH2	22.4297	1.8944	2.019467297253838e-111	2.225321424741808e-109	Fibroblasts#1
CDH11	22.2135	1.30193	2.542027007493499e-109	2.7394000992271567e-107	Fibroblasts#1
TMEM100	22.09	3.49111	3.944427542351202e-108	4.163494979703322e-106	Fibroblasts#1
LOC117675415	22.0682	0.670068	6.389788062103364e-108	6.710255493993549e-106	Fibroblasts#1
CRABP2	22.0147	1.28853	2.0809639956180644e-107	2.1742376610054122e-105	Fibroblasts#1
PDE4A	21.9804	1.86494	4.439610214893622e-107	4.615176618846234e-105	Fibroblasts#1
CUX1	21.9209	1.70244	1.6404210945276082e-106	1.6798401685901374e-104	Fibroblasts#1
BMP7	21.9062	2.6922	2.267485548213713e-106	2.3104779722219238e-104	Fibroblasts#1
CRIP1	21.8547	1.71663	7.006727117482517e-106	7.069581581330521e-104	Fibroblasts#1
RPS9	21.8073	0.465874	1.976236269325654e-105	1.9842376161721918e-103	Fibroblasts#1
FGFR2	21.635	1.65433	8.40621110379637e-104	8.358697736687957e-102	Fibroblasts#1
LOC117673915	21.4871	1.25845	2.0543401986511975e-102	1.985187056752939e-100	Fibroblasts#1
LOC117664194	21.4687	3.49205	3.0568959114404516e-102	2.9265157462873866e-100	Fibroblasts#1
KALRN	21.4639	1.57425	3.3851613277064082e-102	3.2257766485268977e-100	Fibroblasts#1
LOC117656325	21.4614	0.947696	3.5699386901982355e-102	3.386177329970059e-100	Fibroblasts#1
CHN1	21.433	1.8337	6.577521512130945e-102	6.21032684789868e-100	Fibroblasts#1
LOC117675729	21.1926	0.90198	1.1173889870235059e-99	1.026750782138608e-97	Fibroblasts#1
SOX11	21.1659	1.28042	1.9692373357408295e-99	1.8014583147357108e-97	Fibroblasts#1
HNRNPA3	21.0616	0.74731	1.790964546747227e-98	1.6097564744846363e-96	Fibroblasts#1
PRDX2	21.0188	0.85174	4.418466867674591e-98	3.920056186954573e-96	Fibroblasts#1
SNRPD3	20.9531	0.496691	1.756390795294764e-97	1.5383741165766864e-95	Fibroblasts#1
RPS20	20.827	0.387246	2.4652932485826608e-96	2.1142971223157044e-94	Fibroblasts#1
HAS2	20.7795	1.59532	6.639558087695253e-96	5.647191079298818e-94	Fibroblasts#1
FGF12	20.6498	2.77919	9.804151597991582e-95	8.203205379734176e-93	Fibroblasts#1
FGFR3	20.6345	3.95596	1.3453259208752305e-94	1.1210867785172012e-92	Fibroblasts#1
AXIN2	20.6339	1.29039	1.3612133782933373e-94	1.1297522163472486e-92	Fibroblasts#1
SNRPG	20.5897	1.02132	3.3966041209531516e-94	2.7964921048631488e-92	Fibroblasts#1
CDC42EP1	20.5587	2.34794	6.439715573302212e-94	5.2598676843364846e-92	Fibroblasts#1
ELMO1	20.5347	1.6272	1.0547585122906025e-93	8.513762532736264e-92	Fibroblasts#1
SNRPB	20.4011	0.893957	1.6333329666845236e-92	1.2880801706232777e-90	Fibroblasts#1
TCF4	20.4009	1.02993	1.642840493342139e-92	1.2906330486435591e-90	Fibroblasts#1
RIPOR3	20.3344	2.19812	6.37923248691233e-92	4.99253772920595e-90	Fibroblasts#1
RPL27A	20.2016	0.37183	9.482769564014531e-91	7.310256402101539e-89	Fibroblasts#1
RPS3A	20.1811	0.436854	1.4359988473707844e-90	1.1028792640086885e-88	Fibroblasts#1
DYNC1I1	20.0763	2.96135	1.1890994200161603e-89	8.965286945858105e-88	Fibroblasts#1
TBX18	20.0633	2.50424	1.5463062060480572e-89	1.1615919941272687e-87	Fibroblasts#1
RPS15A	20.0277	0.363755	3.158621383384375e-89	2.364141961243658e-87	Fibroblasts#1
HNRNPAB	20.0171	0.749097	3.9089365227422956e-89	2.9151319002755316e-87	Fibroblasts#1
RANBP1	19.9009	0.902308	3.996263951307891e-88	2.948211502142305e-86	Fibroblasts#1
PTCH2	19.7632	2.36766	6.181773603232233e-87	4.480262185751023e-85	Fibroblasts#1
GLI1	19.7624	1.5661	6.270330269935367e-87	4.528498524423848e-85	Fibroblasts#1
LOC117666722	19.7013	1.50157	2.100210094709717e-86	1.5009939020628507e-84	Fibroblasts#1
NGFR	19.6487	2.72884	5.930260499869704e-86	4.209053512717867e-84	Fibroblasts#1
RPL5	19.637	0.40355	7.474783909007293e-86	5.268954698599216e-84	Fibroblasts#1
SNRPD1	19.5968	0.821225	1.646491963152953e-85	1.148804883985669e-83	Fibroblasts#1
LRRN1	19.5847	2.53067	2.0870136059177133e-85	1.4463636717375183e-83	Fibroblasts#1
LMO7	19.5676	1.40182	2.919104911907442e-85	2.0162394765701637e-83	Fibroblasts#1
ARHGAP15	19.4874	4.42641	1.4030407423634255e-84	9.562512450353108e-83	Fibroblasts#1
LOC117676055	19.4309	0.921842	4.2259299169878645e-84	2.8612603776763556e-82	Fibroblasts#1
CD82	19.4131	1.09418	5.982169654330973e-84	4.037081901478505e-82	Fibroblasts#1
NSA2	19.4108	0.72354	6.254496237759013e-84	4.20706849875143e-82	Fibroblasts#1
CRIM1	19.3791	1.38454	1.1593910341676682e-83	7.773207054160624e-82	Fibroblasts#1
HTATIP2	19.3296	2.128	3.0298328955446422e-83	2.005242780996636e-81	Fibroblasts#1
UBA52	19.3273	0.406936	3.1681814203943343e-83	2.0900858389736085e-81	Fibroblasts#1
LOC117669547	19.2899	0.66945	6.528692001230769e-83	4.293292890138433e-81	Fibroblasts#1
RBFOX1	19.2663	2.19007	1.0307257551332584e-82	6.735056577113605e-81	Fibroblasts#1
OAZ1	19.1889	0.521719	4.586480386843524e-82	2.9593581756238323e-80	Fibroblasts#1
LOC117664326	19.1836	1.46123	5.07805613060236e-82	3.2663009167558867e-80	Fibroblasts#1
LMNB1	19.1633	1.37858	7.490430202427173e-82	4.802975852229237e-80	Fibroblasts#1
ACTB	18.9561	0.610909	3.9321341594950625e-80	2.4826723130333396e-78	Fibroblasts#1
SEMA3F	18.9444	1.33351	4.914614127725167e-80	3.084070200944119e-78	Fibroblasts#1
EPS8	18.9194	1.80825	7.901118896646899e-80	4.943122499990368e-78	Fibroblasts#1
ECM2	18.9101	1.76123	9.419229459421216e-80	5.875030301917179e-78	Fibroblasts#1
SUMO2	18.8014	0.586525	7.3518233879893e-79	4.5579090600898726e-77	Fibroblasts#1
DIP2C	18.7966	1.45269	8.049363232295517e-79	4.960480341626905e-77	Fibroblasts#1
PRKCB	18.7964	1.68981	8.08744961033708e-79	4.969073890434869e-77	Fibroblasts#1
SPRED1	18.7823	1.39814	1.053678909507441e-78	6.435570621481203e-77	Fibroblasts#1
IDH2	18.7386	0.551369	2.39714540359791e-78	1.451189524772229e-76	Fibroblasts#1
COTL1	18.712	1.98686	3.9499482524958802e-78	2.377245171962652e-76	Fibroblasts#1
LOC117657873	18.5518	1.79897	7.880110125909805e-77	4.660813411540274e-75	Fibroblasts#1
RPS19	18.5428	0.355845	9.327521596058551e-77	5.501099627841637e-75	Fibroblasts#1
RPL36	18.5406	0.38573	9.72072015902297e-77	5.716616658090565e-75	Fibroblasts#1
LOC117673551	18.4607	2.61566	4.2812080868268956e-76	2.496320284735354e-74	Fibroblasts#1
RPL37	18.2924	0.373296	9.504635482464634e-75	5.404251716452198e-73	Fibroblasts#1
C1QTNF7	18.2683	1.12084	1.48012585650391e-74	8.392680579730022e-73	Fibroblasts#1
GLI3	18.2038	1.10953	4.8136324569092125e-74	2.7219504632022614e-72	Fibroblasts#1
WIF1	18.1867	2.33056	6.584181900243161e-74	3.7129374261015065e-72	Fibroblasts#1
CTNNA2	18.163	1.90509	1.0137426069243544e-73	5.701055759104914e-72	Fibroblasts#1
EFNA5	18.156	1.36486	1.1511476928131681e-73	6.456150670619465e-72	Fibroblasts#1
RARG	18.0725	1.17191	5.247529084236348e-73	2.9191862470496417e-71	Fibroblasts#1
CAMK2A	18.0292	3.9985	1.1491171492521488e-72	6.358139323402414e-71	Fibroblasts#1
AEBP2	18.0281	1.09947	1.1715369074295207e-72	6.4648107682632245e-71	Fibroblasts#1
ST8SIA2	18.0146	2.86759	1.4959611488966627e-72	8.232986183887703e-71	Fibroblasts#1
EGFL6	18.0073	1.86255	1.707240534840655e-72	9.370701847633387e-71	Fibroblasts#1
CBLB	17.9944	1.68583	2.1552361908764602e-72	1.176690358536079e-70	Fibroblasts#1
SNRPD2	17.9097	0.689055	9.908003758673611e-72	5.352662503012571e-70	Fibroblasts#1
LOC117669555	17.9009	0.351521	1.1597272972356008e-71	6.23255011984344e-70	Fibroblasts#1
ADGRG6	17.8725	1.9068	1.9321251785968728e-71	1.0356492851838394e-69	Fibroblasts#1
ROR2	17.8278	1.92862	4.303752821196154e-71	2.2949260186186643e-69	Fibroblasts#1
LOC117680033	17.7399	1.0435	2.062939824413435e-70	1.0887561642538904e-68	Fibroblasts#1
COL19A1	17.7327	5.12332	2.346795586523193e-70	1.2353988122098945e-68	Fibroblasts#1
KITLG	17.6594	3.88111	8.610354440080003e-70	4.4981453157402715e-68	Fibroblasts#1
RPL24	17.6299	0.33527	1.4518889303624727e-69	7.527513817040498e-68	Fibroblasts#1
BARX1	17.6068	4.88108	2.1861634662039304e-69	1.1305980559013944e-67	Fibroblasts#1
CAMKV	17.4929	4.57052	1.6229836803965677e-68	8.268780468713504e-67	Fibroblasts#1
GULP1	17.4629	0.876199	2.7457143664784657e-68	1.3919960296853758e-66	Fibroblasts#1
PTGES3	17.4159	0.572924	6.2483860256381415e-68	3.159963871393363e-66	Fibroblasts#1
CAPS	17.4123	1.51182	6.656668063499465e-68	3.3581911458580754e-66	Fibroblasts#1
PPP1CC	17.391	0.848095	9.658488189777674e-68	4.836999085406177e-66	Fibroblasts#1
NUCKS1	17.1849	0.587813	3.448354876792917e-66	1.6859260909507983e-64	Fibroblasts#1
MEF2C	17.1747	1.3513	4.110098528775419e-66	1.9999564543211453e-64	Fibroblasts#1
CCT6A	17.1422	0.598268	7.188635391967666e-66	3.481498406420482e-64	Fibroblasts#1
SPP1	17.1321	2.37194	8.54969973017356e-66	4.130949989346535e-64	Fibroblasts#1
ST3GAL4	17.0702	1.09306	2.4726428706947134e-65	1.175390489780815e-63	Fibroblasts#1
HMCN1	17.0416	2.07315	4.033909332816404e-65	1.9131326220589875e-63	Fibroblasts#1
EIF2S2	17.0214	0.74526	5.695565265836011e-65	2.694984364751784e-63	Fibroblasts#1
SEMA3G	16.9646	1.90087	1.5014559114785261e-64	7.055814389489156e-63	Fibroblasts#1
FBLN1	16.9212	3.13762	3.137099227678324e-64	1.4608803937398856e-62	Fibroblasts#1
SUPT3H	16.9197	2.29104	3.221815213627045e-64	1.4969440754421097e-62	Fibroblasts#1
FGFR4	16.8982	2.65365	4.635190435026237e-64	2.1487865928861495e-62	Fibroblasts#1
TTC36	16.7748	1.40178	3.730254986592123e-63	1.7024354409983516e-61	Fibroblasts#1
HNRNPA2B1	16.7159	0.730739	1.0042721611183651e-62	4.553069139272976e-61	Fibroblasts#1
RPS5	16.6608	0.335063	2.5275618490137516e-62	1.1260780419534643e-60	Fibroblasts#1
OSBPL5	16.6605	1.24111	2.539584984830469e-62	1.1289908799733378e-60	Fibroblasts#1
INHBA	16.6109	1.81263	5.806664914036101e-62	2.5702921274323673e-60	Fibroblasts#1
LOC117659228	16.5519	1.32861	1.5504672932549463e-61	6.790057084482246e-60	Fibroblasts#1
MRPL17	16.5192	0.759277	2.670968784776662e-61	1.1647574257851277e-59	Fibroblasts#1
MAN1A1	16.481	1.06867	5.0210638613063715e-61	2.18495893144332e-59	Fibroblasts#1
GLI2	16.4196	0.829487	1.3846545622787787e-60	5.987467406593299e-59	Fibroblasts#1
LOC117666564	16.384	0.972095	2.4871623051491292e-60	1.0709887390561616e-58	Fibroblasts#1
DAAM2	16.342	1.96865	4.9608303113498993e-60	2.131707104353131e-58	Fibroblasts#1
BID	16.2529	0.924459	2.1297768900909923e-59	9.094854300569065e-58	Fibroblasts#1
SCUBE2	16.1998	2.90397	5.0623238917830135e-59	2.1439879149088432e-57	Fibroblasts#1
CILP	16.1875	3.16829	6.1764757071185255e-59	2.6051311368774716e-57	Fibroblasts#1
ERH	16.1059	0.584552	2.319606437401585e-58	9.664870303853608e-57	Fibroblasts#1
CENPX	16.042	1.89549	6.50532752187251e-58	2.6941480157485285e-56	Fibroblasts#1
CBX3	16.0035	0.706553	1.2074136529023532e-57	4.980399843224276e-56	Fibroblasts#1
THBS2	15.9935	1.12967	1.4177822227896124e-57	5.824792712909898e-56	Fibroblasts#1
CBX1	15.9704	0.641218	2.0562484656118796e-57	8.431028320256836e-56	Fibroblasts#1
BASP1	15.9473	1.146	2.972682603537935e-57	1.2164359051415767e-55	Fibroblasts#1
FAM107B	15.9066	1.35208	5.698933603107982e-57	2.3227950564905265e-55	Fibroblasts#1
LOC117669322	15.8881	1.59301	7.662272855124961e-57	3.1168490548821558e-55	Fibroblasts#1
RPL37A	15.8401	0.344739	1.6461698898738337e-56	6.669904496707307e-55	Fibroblasts#1
COL21A1	15.8327	2.54538	1.849618277659374e-56	7.47950746739939e-55	Fibroblasts#1
PSMB6	15.8119	0.538408	2.573908404710087e-56	1.0387991508656417e-54	Fibroblasts#1
LOC117665494	15.8024	4.46943	2.9935172914921118e-56	1.2034290314605886e-54	Fibroblasts#1
EIF3I	15.7984	0.751113	3.1899680881361533e-56	1.2799047399241022e-54	Fibroblasts#1
PPP1CA	15.7661	0.715193	5.323646386381021e-56	2.123577782381406e-54	Fibroblasts#1
LOC117658384	15.7166	0.823307	1.163753939132665e-55	4.6331813015798154e-54	Fibroblasts#1
SOX6	15.6532	1.91253	3.158064327518369e-55	1.2500468856405884e-53	Fibroblasts#1
ARHGAP26	15.6486	1.13737	3.3934415284931804e-55	1.3406373700762982e-53	Fibroblasts#1
CBFA2T2	15.648	0.981107	3.4292345416969206e-55	1.3521826546311824e-53	Fibroblasts#1
LOC117670724	15.6231	3.51769	5.0649340873273404e-55	1.9895331740354703e-53	Fibroblasts#1
ATP6V1G1	15.5832	0.756599	9.476153947802452e-55	3.701094434679656e-53	Fibroblasts#1
RPL13A	15.5805	0.324856	9.883163492948522e-55	3.8527491321090805e-53	Fibroblasts#1
ZNF593	15.525	0.57034	2.3486633328467858e-54	9.104056003763728e-53	Fibroblasts#1
NAV2	15.516	2.00824	2.7029593239572833e-54	1.0457708978385857e-52	Fibroblasts#1
LOC117669336	15.5103	0.618971	2.9528452157986595e-54	1.1381725295277867e-52	Fibroblasts#1
KIF26B	15.4982	1.01077	3.565159718605198e-54	1.3690612404487087e-52	Fibroblasts#1
RPL9	15.4685	0.345588	5.663373858699826e-54	2.154699152192579e-52	Fibroblasts#1
DLX5	15.4398	4.07743	8.831699113923376e-54	3.335465373612566e-52	Fibroblasts#1
FAR1	15.4085	1.08473	1.434202552119446e-53	5.3967442651324595e-52	Fibroblasts#1
RPL21	15.3878	0.395539	1.975805394866187e-53	7.421168328928966e-52	Fibroblasts#1
RPS15	15.3821	0.339799	2.157459139729017e-53	8.073996631462248e-52	Fibroblasts#1
SRGAP3	15.3182	1.0434	5.782601098141977e-53	2.1445635748298433e-51	Fibroblasts#1
RPL27	15.3112	0.324008	6.43610973521493e-53	2.378356313822781e-51	Fibroblasts#1
GTDC1	15.3041	1.39692	7.1833738831048305e-53	2.6497380759130237e-51	Fibroblasts#1
TMEM119	15.2899	1.31681	8.923987774481191e-53	3.280043577895471e-51	Fibroblasts#1
LOC117677984	15.2711	0.927792	1.1920317157211598e-52	4.3425820893254215e-51	Fibroblasts#1
RPL30	15.2235	0.287684	2.4713233042069234e-52	8.908449662082505e-51	Fibroblasts#1
MAP4K4	15.2085	0.775474	3.1044422421703594e-52	1.1171107459893794e-50	Fibroblasts#1
CCDC88A	15.204	0.879835	3.3282230345789715e-52	1.1955465047249384e-50	Fibroblasts#1
RPL4	15.1566	0.32707	6.85721982896087e-52	2.4461378811005473e-50	Fibroblasts#1
DIRAS2	15.1342	4.53357	9.636849089989563e-52	3.431751986492304e-50	Fibroblasts#1
KLHL29	15.0707	1.29674	2.5232778488787282e-51	8.92381923770977e-50	Fibroblasts#1
RPL14	15.0559	0.286894	3.1585306151026234e-51	1.1113168487291847e-49	Fibroblasts#1
BCL2	15.0392	1.45026	4.0619912822520157e-51	1.4267571085766764e-49	Fibroblasts#1
LOC117670201	15.0111	0.34196	6.207185931991429e-51	2.1728317693567956e-49	Fibroblasts#1
LOC117676916	14.996	0.773813	7.800229194312543e-51	2.721222330619239e-49	Fibroblasts#1
EFNB1	14.9562	1.11826	1.41838905003418e-50	4.939881864103812e-49	Fibroblasts#1
LRRN3	14.9298	1.63637	2.1079119721828545e-50	7.291958340073897e-49	Fibroblasts#1
PLEKHA5	14.9212	0.992648	2.397915374046408e-50	8.281257071140472e-49	Fibroblasts#1
HNRNPA1	14.8836	0.409242	4.2097335094579407e-50	1.4489790104543944e-48	Fibroblasts#1
MGLL	14.8808	3.11009	4.393282357273978e-50	1.509631565271624e-48	Fibroblasts#1
LOC117677700	14.8716	0.467469	5.043175531469262e-50	1.7300613660705303e-48	Fibroblasts#1
HNRNPK	14.8424	0.558829	7.795596480939699e-50	2.6653947237073395e-48	Fibroblasts#1
GALNT18	14.7903	1.00963	1.6908615949072194e-49	5.733608600984398e-48	Fibroblasts#1
BCL11B	14.7728	1.00144	2.193037888382452e-49	7.424226785621055e-48	Fibroblasts#1
LOC117660302	14.7579	3.40415	2.7351229571507365e-49	9.244176654685321e-48	Fibroblasts#1
PTK7	14.751	1.00903	3.02942867963198e-49	1.0222086969322137e-47	Fibroblasts#1
SRSF3	14.6975	0.514211	6.6848832228573715e-49	2.248283519216884e-47	Fibroblasts#1
PINX1	14.655	0.579936	1.2507221264702168e-48	4.1791580404442324e-47	Fibroblasts#1
PSMA2	14.6431	0.679691	1.4901925681006422e-48	4.971253424508188e-47	Fibroblasts#1
DYNLL2	14.6127	0.678329	2.3307159487402623e-48	7.76264180791599e-47	Fibroblasts#1
ADAMTS2	14.5947	0.906702	3.037277668456682e-48	1.009956159125103e-46	Fibroblasts#1
NSG1	14.5539	1.46061	5.520195713166226e-48	1.8237911454911786e-46	Fibroblasts#1
SRGAP1	14.5535	0.922668	5.545858852554305e-48	1.8293335378545717e-46	Fibroblasts#1
RPL35A	14.5476	0.324014	6.052224433178343e-48	1.993166968129757e-46	Fibroblasts#1
LHFPL2	14.524	0.776554	8.533201279991746e-48	2.801258085264276e-46	Fibroblasts#1
ZNF326	14.5126	0.557346	1.0082290995182367e-47	3.2992654301087225e-46	Fibroblasts#1
NCAM2	14.4756	2.11231	1.727151676969523e-47	5.59841936489192e-46	Fibroblasts#1
DEK	14.4391	0.700554	2.9368474120165586e-47	9.489659384856645e-46	Fibroblasts#1
PLCL1	14.4286	1.18294	3.420798964434488e-47	1.1036097975698286e-45	Fibroblasts#1
PSMB1	14.4033	0.756609	4.932058065859195e-47	1.5837215471073292e-45	Fibroblasts#1
MRPS21	14.4028	0.878599	4.966737071071621e-47	1.592373039468336e-45	Fibroblasts#1
TPT1	14.3687	0.300494	8.133812729036982e-47	2.6037055583478728e-45	Fibroblasts#1
SELENOM	14.3409	1.02379	1.2154503065568904e-46	3.8607428487439004e-45	Fibroblasts#1
FGD3	14.3385	3.09346	1.2573839898948012e-46	3.9877865429899375e-45	Fibroblasts#1
ATP5MC3	14.3033	0.423525	2.087970880753681e-46	6.581424906363402e-45	Fibroblasts#1
RPS6	14.2948	0.282024	2.3585644834319175e-46	7.411653856867048e-45	Fibroblasts#1
LOC117679351	14.2426	0.320779	4.985780514375381e-46	1.5643646391370193e-44	Fibroblasts#1
FOXD2	14.2197	5.46081	6.911640126424604e-46	2.15876007165702e-44	Fibroblasts#1
GPRIN1	14.1947	2.9836	9.884630911831452e-46	3.0826569402761633e-44	Fibroblasts#1
LOC117661576	14.1767	0.56352	1.2763546523140715e-45	3.974464116275421e-44	Fibroblasts#1
HHIP	14.1517	2.01763	1.8221148117708606e-45	5.614459456688567e-44	Fibroblasts#1
SGCD	14.124	1.23806	2.70072897301963e-45	8.247641610039027e-44	Fibroblasts#1
MESD	14.086	0.587188	4.6292537652444155e-45	1.4074435782869395e-43	Fibroblasts#1
RPS2	14.0529	0.300626	7.391157584786998e-45	2.2438377074877692e-43	Fibroblasts#1
LOC117675032	14.0507	0.30284	7.628401208597364e-45	2.3124503987711273e-43	Fibroblasts#1
LOC117670217	14.0375	1.23396	9.19362933231658e-45	2.774669685440941e-43	Fibroblasts#1
GPX1	14.0167	0.757024	1.2320992534473765e-44	3.713074514452028e-43	Fibroblasts#1
HTD2	14.0149	1.2387	1.2632000737647298e-44	3.801234958815707e-43	Fibroblasts#1
UBP1	13.9931	1.3512	1.7181338996570536e-44	5.140167159395514e-43	Fibroblasts#1
DDX21	13.9744	0.416434	2.2329801401463e-44	6.661076844149462e-43	Fibroblasts#1
RPS24	13.9665	0.262606	2.497167882070008e-44	7.438380103711574e-43	Fibroblasts#1
TMPO	13.9638	0.857047	2.592573263830261e-44	7.711406862632697e-43	Fibroblasts#1
BTF3	13.9521	0.424638	3.0558889100290466e-44	9.076386931475884e-43	Fibroblasts#1
RSL24D1	13.9357	0.605841	3.8461594739083666e-44	1.1390719489418117e-42	Fibroblasts#1
DCN	13.8975	0.730463	6.554964648031852e-44	1.9246909750419345e-42	Fibroblasts#1
PFDN1	13.8955	0.730522	6.742558450233559e-44	1.976952714831301e-42	Fibroblasts#1
LOC117672940	13.8851	0.404331	7.799988949809609e-44	2.2837435640673e-42	Fibroblasts#1
TANC1	13.8642	1.53454	1.0432546661397276e-43	3.0458596869722005e-42	Fibroblasts#1
GPM6B	13.8415	0.780016	1.4325197460868524e-43	4.1646262618228365e-42	Fibroblasts#1
RAP2B	13.8305	0.915185	1.668598245461303e-43	4.844112508650211e-42	Fibroblasts#1
ATP5PO	13.792	0.467423	2.8462550613536277e-43	8.23972825989335e-42	Fibroblasts#1
PFDN2	13.7802	0.50752	3.3528421662734455e-43	9.679039313941981e-42	Fibroblasts#1
LOC117678942	13.7678	1.72783	3.982030700182277e-43	1.1463236070189064e-41	Fibroblasts#1
RPL10	13.7572	0.297806	4.609994346253721e-43	1.32524460375615e-41	Fibroblasts#1
FOXD1	13.7563	5.3437	4.665673061399419e-43	1.3393800365799755e-41	Fibroblasts#1
TOMM20	13.6783	0.513027	1.3678394416103848e-42	3.883343341609179e-41	Fibroblasts#1
LOC117673655	13.6711	1.33054	1.5117975329040884e-42	4.286133418700393e-41	Fibroblasts#1
SEMA6A	13.6607	0.96765	1.7436212669810605e-42	4.929801722289995e-41	Fibroblasts#1
ACTG1	13.6504	0.446267	2.0066359707283133e-42	5.66564995685883e-41	Fibroblasts#1
ADGRB3	13.6282	1.17831	2.721429567389186e-42	7.652347648302133e-41	Fibroblasts#1
ATP5PF	13.6196	0.510207	3.061549921605145e-42	8.585270032206907e-41	Fibroblasts#1
HSBP1	13.6185	0.547348	3.1073786292568624e-42	8.701928479727074e-41	Fibroblasts#1
NDUFAB1	13.6146	0.510185	3.278833691816286e-42	9.169596994382421e-41	Fibroblasts#1
RCC2	13.6109	1.12801	3.450224694771127e-42	9.635817488802457e-41	Fibroblasts#1
RPL18	13.5788	0.27727	5.349542378966266e-42	1.4839572882245642e-40	Fibroblasts#1
RGS2	13.5743	1.30938	5.687729243344719e-42	1.5756464470493184e-40	Fibroblasts#1
ATP5F1D	13.5712	0.46263	5.935273272859786e-42	1.6420124969794755e-40	Fibroblasts#1
TENT5A	13.5433	0.939937	8.685207824281233e-42	2.389941612930222e-40	Fibroblasts#1
LOC117666589	13.5048	0.546868	1.4656391342120981e-41	4.006274940170999e-40	Fibroblasts#1
HINT1	13.4791	0.639597	2.076819810543418e-41	5.6543891746580914e-40	Fibroblasts#1
CCT8	13.4778	0.586768	2.1137960786644242e-41	5.7474590075495174e-40	Fibroblasts#1
MAP1B	13.4561	0.879577	2.8359141180881254e-41	7.700741463404733e-40	Fibroblasts#1
FGFR1OP2	13.4515	0.779776	3.017627650067673e-41	8.18337680123095e-40	Fibroblasts#1
RPS26	13.4114	0.28918	5.184133549927867e-41	1.4021684738260877e-39	Fibroblasts#1
TRAK2	13.366	1.30835	9.55395247740815e-41	2.5773132875818083e-39	Fibroblasts#1
TOMM5	13.3648	0.683784	9.713907857740493e-41	2.6170335790035678e-39	Fibroblasts#1
EIF3K	13.3161	0.415356	1.86520432042961e-40	5.0054107597656667e-39	Fibroblasts#1
ATP5ME	13.3127	0.482945	1.953535708579333e-40	5.2356283189698456e-39	Fibroblasts#1
SRP14	13.3076	0.763144	2.089918538291591e-40	5.593861283960444e-39	Fibroblasts#1
ARHGAP28	13.2777	2.15829	3.119615106944595e-40	8.328279863325629e-39	Fibroblasts#1
TMEFF1	13.2763	2.12453	3.177160845163444e-40	8.470919906217509e-39	Fibroblasts#1
TBX15	13.2759	1.06267	3.1934904444310444e-40	8.503442925966907e-39	Fibroblasts#1
SAE1	13.2547	0.67611	4.23838581060194e-40	1.1213199889411276e-38	Fibroblasts#1
SSR4	13.2427	0.344926	4.9756666996412054e-40	1.3096438322086306e-38	Fibroblasts#1
PPIH	13.1448	0.848347	1.823121374550981e-39	4.750038892706689e-38	Fibroblasts#1
CPZ	13.0968	1.2057	3.4340197184212514e-39	8.902069000537106e-38	Fibroblasts#1
SNRPF	13.0948	0.579818	3.527393158968244e-39	9.132620552332498e-38	Fibroblasts#1
HNRNPH3	13.0937	0.531161	3.579741381448343e-39	9.256509655069253e-38	Fibroblasts#1
PHF5A	13.0372	0.741825	7.514573387272265e-39	1.9382514289501883e-37	Fibroblasts#1
LOC117660923	12.9702	0.497237	1.8058186541447113e-38	4.605844530143816e-37	Fibroblasts#1
TNC	12.9303	0.911397	3.036777001246854e-38	7.697780913382265e-37	Fibroblasts#1
CHN2	12.9283	2.11818	3.114913998743602e-38	7.876446540066285e-37	Fibroblasts#1
MAGOH	12.8898	0.615751	5.139760173521663e-38	1.294879848856749e-36	Fibroblasts#1
MRPS17	12.8847	0.631109	5.485750534686695e-38	1.3803570080129125e-36	Fibroblasts#1
CDK6	12.88	1.46689	5.830870699148812e-38	1.4654067350498167e-36	Fibroblasts#1
MRPS15	12.8669	0.494562	6.913929303608732e-38	1.7354805714168112e-36	Fibroblasts#1
NDUFB2	12.7603	0.450855	2.7321656205711123e-37	6.791807363311015e-36	Fibroblasts#1
ANXA4	12.7431	0.947926	3.4043865045891272e-37	8.44246836433229e-36	Fibroblasts#1
SRSF2	12.7366	0.489342	3.69990533044087e-37	9.164278148792349e-36	Fibroblasts#1
HMGN1	12.7312	0.466264	3.965406218810914e-37	9.810090889637625e-36	Fibroblasts#1
PSMB5	12.7111	0.521984	5.129935770974398e-37	1.2660607670739332e-35	Fibroblasts#1
COPS6	12.6601	0.71635	9.836340469601048e-37	2.421787032126775e-35	Fibroblasts#1
NDUFA13	12.6467	0.458005	1.167445767696532e-36	2.870912334109644e-35	Fibroblasts#1
PSMB2	12.6222	0.594846	1.5935480479742807e-36	3.9047618418398354e-35	Fibroblasts#1
B4GALNT4	12.5942	1.69605	2.272655169262387e-36	5.548998973775529e-35	Fibroblasts#1
MYH10	12.5666	0.763086	3.2222818459670396e-36	7.858320762504688e-35	Fibroblasts#1
MT-CO2	12.5655	0.373442	3.2695621291453165e-36	7.96418903008261e-35	Fibroblasts#1
RPL38	12.5408	0.252511	4.465378723960703e-36	1.0825782129008615e-34	Fibroblasts#1
NDUFA8	12.4946	0.529467	7.99394447778287e-36	1.9244369495462549e-34	Fibroblasts#1
CENPW	12.4733	1.67598	1.0438264866069122e-35	2.5011735243108352e-34	Fibroblasts#1
FGFR1	12.3448	1.34124	5.194094628225961e-35	1.2190427563600337e-33	Fibroblasts#1
LOC117672539	12.3035	1.13187	8.675398750033714e-35	2.0291560508175448e-33	Fibroblasts#1
CNKSR2	12.2824	1.73953	1.1254591846892668e-34	2.6234797733249353e-33	Fibroblasts#1
LOC117676915	12.2702	3.71373	1.3094598647506088e-34	3.048938053864455e-33	Fibroblasts#1
RPA3	12.2339	1.09553	2.049179303634673e-34	4.755158692977731e-33	Fibroblasts#1
RAN	12.2233	0.403818	2.3329062691679413e-34	5.38924912887584e-33	Fibroblasts#1
CNTFR	12.1362	1.39019	6.7871066787378e-34	1.5470544492631245e-32	Fibroblasts#1
RPSA	12.1132	0.308555	8.987550927123182e-34	2.0463579727099164e-32	Fibroblasts#1
TAMALIN	12.0814	1.09681	1.3239235515761626e-33	3.0077614196569704e-32	Fibroblasts#1
SNTG1	12.0712	2.60144	1.4996480504566743e-33	3.399477513496666e-32	Fibroblasts#1
ADAMTS9	12.04	1.30334	2.1888001540477916e-33	4.945342872751448e-32	Fibroblasts#1
TOMM7	12.0048	0.56345	3.353352821497527e-33	7.551647825479607e-32	Fibroblasts#1
LSM7	11.9563	0.637948	6.015895999011104e-33	1.34592594943093e-31	Fibroblasts#1
FUBP1	11.9553	0.480112	6.090104836206961e-33	1.3610491622545917e-31	Fibroblasts#1
SYT1	11.9471	1.37947	6.726897608793698e-33	1.498481964088752e-31	Fibroblasts#1
LOC117667934	11.9139	0.455292	1.0022504873569487e-32	2.225385305422662e-31	Fibroblasts#1
PBDC1	11.9069	0.431758	1.0895272132685018e-32	2.4165666627915483e-31	Fibroblasts#1
RAB11FIP4	11.9006	1.37354	1.1746721004755877e-32	2.6026131156177635e-31	Fibroblasts#1
ERG	11.8878	1.54147	1.3693824631819957e-32	3.0274972330478e-31	Fibroblasts#1
BANF1	11.8855	0.701689	1.407109656004247e-32	3.104237733069176e-31	Fibroblasts#1
LSM3	11.8836	0.586769	1.4406787064041374e-32	3.17489184303173e-31	Fibroblasts#1
SMAD1	11.862	0.890932	1.8637810903238143e-32	4.0897874394600285e-31	Fibroblasts#1
SEMA5B	11.8603	1.34809	1.902837745773705e-32	4.171044656151244e-31	Fibroblasts#1
MDH2	11.8545	0.433448	2.0391260544296641e-32	4.4602902846254815e-31	Fibroblasts#1
PFN2	11.834	0.624243	2.604022363749456e-32	5.6778169823151544e-31	Fibroblasts#1
NIBAN1	11.8082	0.995096	3.5414021187364024e-32	7.713511091000145e-31	Fibroblasts#1
SDK2	11.8005	0.89306	3.879170296083844e-32	8.431358205310851e-31	Fibroblasts#1
RPS4X	11.7819	0.254989	4.8378787873784605e-32	1.0470878977982213e-30	Fibroblasts#1
CPAMD8	11.7101	1.81341	1.1317358798407928e-31	2.4290427126968756e-30	Fibroblasts#1
NID1	11.7005	0.885982	1.2676011085082042e-31	2.7178160017108715e-30	Fibroblasts#1
LOC117674003	11.6615	0.410733	2.004489540080829e-31	4.2843622225839775e-30	Fibroblasts#1
ADAMTS3	11.6414	1.61076	2.5392913026730045e-31	5.4161899360537254e-30	Fibroblasts#1
ATP5F1B	11.5967	0.417073	4.281008652407559e-31	9.084123823969564e-30	Fibroblasts#1
VAT1L	11.5792	3.73366	5.2520724549123645e-31	1.1098912457850227e-29	Fibroblasts#1
NCL	11.5767	0.399552	5.406683537026972e-31	1.1402230250269074e-29	Fibroblasts#1
SMARCA2	11.5739	0.565503	5.5907861114954245e-31	1.1778418683000033e-29	Fibroblasts#1
GTF2A2	11.5267	0.454165	9.680348746651569e-31	2.0290286991072223e-29	Fibroblasts#1
EMILIN2	11.525	1.83197	9.875578965708235e-31	2.0678437624737804e-29	Fibroblasts#1
ANAPC13	11.5075	0.774737	1.2086507768855851e-30	2.528217372015853e-29	Fibroblasts#1
LOC117674080	11.4875	0.618461	1.5249380681244252e-30	3.1609063702119885e-29	Fibroblasts#1
DKK1	11.478	4.24178	1.7007653569086216e-30	3.514744311370498e-29	Fibroblasts#1
LOC117662867	11.4719	0.549799	1.8270187835895373e-30	3.7718683673644377e-29	Fibroblasts#1
RPL6	11.4456	0.261413	2.472653134828433e-30	5.084377569847515e-29	Fibroblasts#1
LOC117669836	11.4405	1.76571	2.6236762110375235e-30	5.384160264385378e-29	Fibroblasts#1
TAF13	11.4389	1.06735	2.671565521621538e-30	5.476975411507581e-29	Fibroblasts#1
NUDT21	11.4006	0.489863	4.151737292697662e-30	8.494553548269978e-29	Fibroblasts#1
ELOB	11.3995	0.437095	4.206231964404387e-30	8.597504719298462e-29	Fibroblasts#1
INKA1	11.3831	0.717245	5.0780846037961146e-30	1.0358990624374176e-28	Fibroblasts#1
SVIL	11.3813	0.805921	5.18121153671484e-30	1.0558898718831835e-28	Fibroblasts#1
SEC61B	11.3754	0.392533	5.5433936234382655e-30	1.128582304166467e-28	Fibroblasts#1
OLA1	11.3515	0.672242	7.293082127694915e-30	1.4804093632578347e-28	Fibroblasts#1
PHB	11.3319	0.578001	9.124182217210349e-30	1.8430131754351384e-28	Fibroblasts#1
CENPS	11.3152	1.01961	1.1030547876168922e-29	2.223719558620812e-28	Fibroblasts#1
POLE3	11.3056	0.652709	1.2317652051279255e-29	2.4783404904348087e-28	Fibroblasts#1
TMEM178B	11.301	1.6677	1.297155153012018e-29	2.607357862738903e-28	Fibroblasts#1
NQO2	11.2986	1.34879	1.333916645838276e-29	2.6786347630526084e-28	Fibroblasts#1
RACK1	11.2923	0.281774	1.432445385850589e-29	2.8736864889827165e-28	Fibroblasts#1
ORC4	11.2846	0.825023	1.5632180918500638e-29	3.132981303266783e-28	Fibroblasts#1
CD44	11.2811	0.649651	1.6277193470059095e-29	3.2590804785430577e-28	Fibroblasts#1
BMPER	11.2807	1.75831	1.6335996868545666e-29	3.2676756418394116e-28	Fibroblasts#1
RNF144A	11.2769	1.58678	1.7061532931655088e-29	3.406183630768736e-28	Fibroblasts#1
TCP1	11.2748	0.400225	1.7484227787327326e-29	3.4871885711875805e-28	Fibroblasts#1
HINT2	11.2533	0.633238	2.230114685353184e-29	4.426465821468138e-28	Fibroblasts#1
ADAMTS18	11.2523	3.80303	2.256874294388613e-29	4.475264316127247e-28	Fibroblasts#1
POLR2D	11.2378	0.704045	2.658678713819281e-29	5.256828430983886e-28	Fibroblasts#1
STMN1	11.1997	0.563224	4.090198276393073e-29	8.064037463888757e-28	Fibroblasts#1
ADGRB2	11.1884	1.7974	4.64561029488477e-29	9.141548441645623e-28	Fibroblasts#1
NEDD8	11.1839	0.503115	4.8914880275680306e-29	9.607013174755036e-28	Fibroblasts#1
EIF3M	11.1522	0.393785	6.982645788091933e-29	1.370102938572891e-27	Fibroblasts#1
LOC117674998	11.1341	0.856793	8.558118051990432e-29	1.674446234449801e-27	Fibroblasts#1
LOC117675275	11.1176	4.88456	1.0299009667123786e-28	2.009331905008615e-27	Fibroblasts#1
XYLT2	11.074	1.41215	1.6766972349556588e-28	3.249666590121688e-27	Fibroblasts#1
NDUFA4	11.0495	0.346738	2.203653348870265e-28	4.258948063830673e-27	Fibroblasts#1
COPS9	11.025	0.545043	2.8961085328330277e-28	5.571084292645066e-27	Fibroblasts#1
SNRPE	11.025	0.463374	2.8961085328330277e-28	5.571084292645066e-27	Fibroblasts#1
PSMA6	11.0038	0.470575	3.662862010995161e-28	7.013273374168688e-27	Fibroblasts#1
TERF1	10.9806	0.738542	4.736166121900637e-28	9.043089729784863e-27	Fibroblasts#1
LOC117677904	10.98	0.351879	4.766901627377137e-28	9.09333977722925e-27	Fibroblasts#1
ARPC5	10.9714	0.528902	5.24561094882743e-28	9.997260199973612e-27	Fibroblasts#1
MT-CO1	10.9665	0.411497	5.535148678760714e-28	1.0539312234498776e-26	Fibroblasts#1
PGLS	10.941	0.911371	7.337731187212286e-28	1.3932889393578458e-26	Fibroblasts#1
PCSK6	10.9244	1.77749	8.81381802378315e-28	1.6704863387065247e-26	Fibroblasts#1
RASSF2	10.9186	1.28624	9.394399433847409e-28	1.7788861411856598e-26	Fibroblasts#1
LOC117677594	10.9076	3.6841	1.0597548910977068e-27	2.0030243272235169e-26	Fibroblasts#1
RBX1	10.9043	0.437213	1.0993889624732028e-27	2.0760296343656818e-26	Fibroblasts#1
COL4A2	10.8674	0.832637	1.649197308808009e-27	3.088755978816674e-26	Fibroblasts#1
ATP5MD	10.8415	0.473928	2.1875695467435585e-27	4.085911431998427e-26	Fibroblasts#1
MCC	10.8341	0.788967	2.372161688135308e-27	4.4226634082327034e-26	Fibroblasts#1
DHFR	10.8334	0.786055	2.391711281684096e-27	4.4510482197923825e-26	Fibroblasts#1
ZSWIM5	10.8015	1.96663	3.386080843745485e-27	6.2619678352932e-26	Fibroblasts#1
KHDRBS1	10.7861	0.503446	4.0051807854900124e-27	7.380361334623181e-26	Fibroblasts#1
CCT5	10.7551	0.416433	5.609842408298181e-27	1.0282046864648392e-25	Fibroblasts#1
GADD45GIP1	10.7327	0.633573	7.1499806070991e-27	1.3065471037422355e-25	Fibroblasts#1
POMP	10.7326	0.441182	7.153857969768738e-27	1.3065471037422355e-25	Fibroblasts#1
DOCK4	10.7299	0.570271	7.363699636608821e-27	1.342489190613989e-25	Fibroblasts#1
RPL15	10.7256	0.261493	7.719177721460918e-27	1.4060516375294697e-25	Fibroblasts#1
PDE7B	10.7231	0.937029	7.933985362394639e-27	1.4439011557397777e-25	Fibroblasts#1
NDUFS3	10.688	0.562523	1.1589186877742488e-26	2.1035293959838942e-25	Fibroblasts#1
DENND2B	10.6864	0.735259	1.178690156062024e-26	2.137531231914065e-25	Fibroblasts#1
SMC4	10.686	1.24121	1.1831526845351095e-26	2.1437351853684997e-25	Fibroblasts#1
RNF7	10.683	0.604617	1.2225362992029279e-26	2.2131455273961184e-25	Fibroblasts#1
NPM1	10.617	0.395431	2.483587005447621e-26	4.452933042955434e-25	Fibroblasts#1
SETBP1	10.6119	0.570129	2.624629949745578e-26	4.701719604492013e-25	Fibroblasts#1
SNRPA1	10.5991	0.915511	3.007829597704759e-26	5.383491879091918e-25	Fibroblasts#1
LOC117669761	10.5924	0.26428	3.231527534802502e-26	5.778847197987828e-25	Fibroblasts#1
LSAMP	10.5816	0.679937	3.6279712088005463e-26	6.482164183224101e-25	Fibroblasts#1
ATP5F1C	10.5788	0.404997	3.7368880772752815e-26	6.670977215486307e-25	Fibroblasts#1
NFATC1	10.5376	1.46068	5.795772638066457e-26	1.02928721492081e-24	Fibroblasts#1
PSMB3	10.5207	0.554412	6.93391993520711e-26	1.2282347162338032e-24	Fibroblasts#1
RPL8	10.5143	0.2537	7.424655106738021e-26	1.3140298887531271e-24	Fibroblasts#1
NDUFB3	10.4871	0.436461	9.902208028437293e-26	1.7465051229590814e-24	Fibroblasts#1
MAP6	10.4856	1.64416	1.0059107812034798e-25	1.772659384375961e-24	Fibroblasts#1
HUNK	10.4804	2.01887	1.0632603301493757e-25	1.8721203913998803e-24	Fibroblasts#1
LOC117673311	10.4646	0.384317	1.2563634321138845e-25	2.2064614780887445e-24	Fibroblasts#1
LOC117659528	10.4493	1.92342	1.4755736927766497e-25	2.584828367525258e-24	Fibroblasts#1
PECR	10.4479	1.19951	1.4983431619015303e-25	2.622482763726122e-24	Fibroblasts#1
TRA2B	10.4123	0.33969	2.178833013810325e-25	3.8005864341744005e-24	Fibroblasts#1
NDUFS6	10.3831	0.477258	2.9599184630986434e-25	5.145608253881704e-24	Fibroblasts#1
LOC117670285	10.3569	0.481706	3.893405694727938e-25	6.745620321093027e-24	Fibroblasts#1
TRAM1	10.3546	0.473498	3.988983339573313e-25	6.905403202559924e-24	Fibroblasts#1
ALDH1L2	10.3482	1.26914	4.262304251549821e-25	7.366163594429049e-24	Fibroblasts#1
SEPTIN10	10.3326	0.540185	5.016376327451227e-25	8.647577382573584e-24	Fibroblasts#1
PSMC3IP	10.3264	0.597644	5.355624647150883e-25	9.224671306469175e-24	Fibroblasts#1
SNCAIP	10.3233	0.993176	5.528866200222518e-25	9.515104765817733e-24	Fibroblasts#1
KAT6B	10.3064	0.701455	6.5897804692900025e-25	1.1312548073344131e-23	Fibroblasts#1
TFAM	10.2996	0.628429	7.0759189517105755e-25	1.2126864261703478e-23	Fibroblasts#1
LOC117667004	10.2993	0.320214	7.095594021346955e-25	1.2150466867003692e-23	Fibroblasts#1
MGP	10.2695	1.8656	9.6745504689246e-25	1.6457129942303722e-23	Fibroblasts#1
POLR2I	10.252	0.693879	1.1586463653787653e-24	1.9644495995544586e-23	Fibroblasts#1
PARP1	10.2519	0.59748	1.160649754525052e-24	1.966226658221329e-23	Fibroblasts#1
MRPL28	10.236	0.508048	1.3674866910938138e-24	2.3128166444358233e-23	Fibroblasts#1
PCDH18	10.2206	0.558902	1.6041373385792625e-24	2.7063900688505707e-23	Fibroblasts#1
DBI	10.2046	0.400029	1.8903770594532712e-24	3.178891422771788e-23	Fibroblasts#1
LOC117658833	10.1695	0.713368	2.711924024270769e-24	4.5271315646038314e-23	Fibroblasts#1
FAM53B	10.1686	1.00595	2.7371391580379977e-24	4.565521498370835e-23	Fibroblasts#1
PRMT1	10.1682	0.346069	2.7484202992167262e-24	4.5806263173099497e-23	Fibroblasts#1
SNED1	10.1591	1.2782	3.0189146851720777e-24	5.0192504818171946e-23	Fibroblasts#1
LOC117676026	10.1566	0.3478	3.0969148040093287e-24	5.1447778378469744e-23	Fibroblasts#1
SRSF10	10.1538	0.547033	3.186712205811593e-24	5.28968526872742e-23	Fibroblasts#1
LOC117655756	10.1535	1.04431	3.1976378538510127e-24	5.301087775295615e-23	Fibroblasts#1
MRPS12	10.1534	0.496431	3.198732457327481e-24	5.301087775295615e-23	Fibroblasts#1
NRP1	10.153	1.22558	3.2135459829828146e-24	5.321352933848373e-23	Fibroblasts#1
PTX3	10.141	0.59491	3.632778732077666e-24	5.991465115573285e-23	Fibroblasts#1
HDDC2	10.1276	0.47774	4.167560113567147e-24	6.862471185404207e-23	Fibroblasts#1
DPY30	10.1198	0.985425	4.515562472133276e-24	7.429562139402017e-23	Fibroblasts#1
LOC117676820	10.0978	0.681319	5.651565708184271e-24	9.261638293913762e-23	Fibroblasts#1
EGFLAM	10.082	1.64469	6.635841792199616e-24	1.0857355453803235e-22	Fibroblasts#1
APBA2	10.0818	2.12166	6.652779275634845e-24	1.0876422226401272e-22	Fibroblasts#1
LOC117659939	10.056	3.58695	8.646003284911899e-24	1.4090315567168774e-22	Fibroblasts#1
LOC117677376	10.0439	0.360407	9.77759264770099e-24	1.5909263989535927e-22	Fibroblasts#1
SCARA3	10.0423	1.22516	9.937806879680574e-24	1.6157178436371662e-22	Fibroblasts#1
UBE2E1	10.0418	0.937499	9.979954286906506e-24	1.6212896534127594e-22	Fibroblasts#1
SEM1	9.99153	0.403822	1.6599514595887165e-23	2.67974752099722e-22	Fibroblasts#1
NDUFB11	9.98479	0.393168	1.776810450150737e-23	2.8661512143771646e-22	Fibroblasts#1
ATAD2	9.97631	0.84354	1.9353738194973233e-23	3.1194831109407524e-22	Fibroblasts#1
TOMM22	9.97606	0.449003	1.940262837842088e-23	3.124916274749898e-22	Fibroblasts#1
DYNLT1	9.96662	0.549663	2.133597174683821e-23	3.430924269259147e-22	Fibroblasts#1
RNF181	9.96505	0.971188	2.1675636310447033e-23	3.481860801523595e-22	Fibroblasts#1
RPL22L1	9.94252	0.529921	2.7187423336231546e-23	4.344710671814084e-22	Fibroblasts#1
PTPRG	9.93695	0.529994	2.874785947575392e-23	4.586954973561573e-22	Fibroblasts#1
NDUFB1	9.93296	0.427721	2.992216235487814e-23	4.766933960916848e-22	Fibroblasts#1
TOMM6	9.93048	0.52437	3.067816588107248e-23	4.883593877263069e-22	Fibroblasts#1
CUNH19orf53	9.92213	0.721963	3.335598362954015e-23	5.301669583373165e-22	Fibroblasts#1
TIMM13	9.91397	0.386305	3.619841424010061e-23	5.749012039382646e-22	Fibroblasts#1
BICD2	9.88837	0.700784	4.6756786803600827e-23	7.3746738910231105e-22	Fibroblasts#1
GJA1	9.81962	1.45744	9.269123610434015e-23	1.4475445468403893e-21	Fibroblasts#1
BTF3L4	9.81588	0.390447	9.619363749537199e-23	1.4999648792176074e-21	Fibroblasts#1
LBR	9.81348	0.635034	9.851403435504794e-23	1.533823274682263e-21	Fibroblasts#1
ADGRL2	9.79449	0.511834	1.1889033786657255e-22	1.8482778129211956e-21	Fibroblasts#1
LOC117679456	9.77813	0.426657	1.397643608853314e-22	2.167874785307292e-21	Fibroblasts#1
LOC117661483	9.75347	1.21696	1.7826068353497206e-22	2.756678925019031e-21	Fibroblasts#1
FNBP1L	9.737	0.613639	2.0966027984242305e-22	3.232537483143516e-21	Fibroblasts#1
STOML2	9.73686	0.638277	2.099359396460755e-22	3.2343648545921945e-21	Fibroblasts#1
LOC117658448	9.73625	1.14791	2.1121553970266072e-22	3.251645066342457e-21	Fibroblasts#1
RPS7	9.73593	0.22772	2.11875628416595e-22	3.2593692523907137e-21	Fibroblasts#1
AHCY	9.72357	0.86307	2.3923589549963065e-22	3.674770475424551e-21	Fibroblasts#1
RPL39	9.71851	0.241746	2.514226984160926e-22	3.856209688150846e-21	Fibroblasts#1
NTRK2	9.70836	3.53505	2.7776019198608564e-22	4.2538229402154766e-21	Fibroblasts#1
PPFIBP2	9.69529	1.33065	3.157354381311847e-22	4.82463438979523e-21	Fibroblasts#1
MRPL51	9.67414	0.672674	3.883491092485466e-22	5.9166467177371096e-21	Fibroblasts#1
SLIRP	9.67145	0.737257	3.986870831568895e-22	6.069656976788651e-21	Fibroblasts#1
PPIB	9.6345	0.326438	5.716756608648568e-22	8.664801272151213e-21	Fibroblasts#1
NDUFC1	9.63345	0.597075	5.775596906453609e-22	8.747543129178413e-21	Fibroblasts#1
EZH2	9.63063	0.635254	5.936414853792641e-22	8.984501980559848e-21	Fibroblasts#1
PMF1	9.62671	1.36363	6.1674260149455065e-22	9.327268895343378e-21	Fibroblasts#1
COL23A1	9.62539	1.01118	6.247065582172862e-22	9.433848193533677e-21	Fibroblasts#1
HAUS7	9.61571	1.11804	6.863764566764312e-22	1.034237672604025e-20	Fibroblasts#1
MEOX2	9.60729	1.26872	7.448321999103563e-22	1.1206784481545954e-20	Fibroblasts#1
PRXL2A	9.59592	0.908178	8.317102282692256e-22	1.2495687320047788e-20	Fibroblasts#1
SAP18	9.5817	0.511225	9.546376591330468e-22	1.4332098423001827e-20	Fibroblasts#1
NRTN	9.52739	2.15914	1.6129224701943827e-21	2.4057089278268826e-20	Fibroblasts#1
IMMP1L	9.52583	1.23945	1.6372187450874077e-21	2.4401791042819777e-20	Fibroblasts#1
SH3BGRL	9.51981	0.475098	1.7350090359459984e-21	2.5821902376627973e-20	Fibroblasts#1
HES1	9.513	1.27661	1.8525000136133037e-21	2.753069153805244e-20	Fibroblasts#1
TIMP1	9.4692	1.41047	2.8198531740353456e-21	4.169614790313902e-20	Fibroblasts#1
OAT	9.44682	0.504919	3.4929664695140266e-21	5.157512829412282e-20	Fibroblasts#1
SARNP	9.43625	0.495552	3.863703290928358e-21	5.68453215419431e-20	Fibroblasts#1
KNSTRN	9.42341	1.55542	4.3667767254660564e-21	6.398267831599898e-20	Fibroblasts#1
EEF1B2	9.42339	0.245675	4.367471361510886e-21	6.398267831599898e-20	Fibroblasts#1
PAK1	9.41898	0.696295	4.554731018858107e-21	6.663115036329524e-20	Fibroblasts#1
PCBP4	9.40543	0.525402	5.181907793223279e-21	7.569851533563857e-20	Fibroblasts#1
CKS1B	9.40152	0.93831	5.3779990303298955e-21	7.845170378545729e-20	Fibroblasts#1
PHB2	9.39957	0.520849	5.478778964946355e-21	7.986523189482353e-20	Fibroblasts#1
HNRNPA0	9.36068	0.484451	7.92219967072096e-21	1.1515722868817056e-19	Fibroblasts#1
RASGEF1B	9.3109	2.10349	1.2675507385940483e-20	1.8334502355925015e-19	Fibroblasts#1
ANGPTL6	9.30031	1.98082	1.4003150102549332e-20	2.0198096605520176e-19	Fibroblasts#1
TSPAN6	9.28257	0.698931	1.6544381835064222e-20	2.378023822005076e-19	Fibroblasts#1
ADAMTS19	9.24574	2.00415	2.336248381651617e-20	3.348676910831144e-19	Fibroblasts#1
HNRNPR	9.20093	0.506178	3.54875126628229e-20	5.079551273566646e-19	Fibroblasts#1
PGAM1	9.17249	0.542475	4.621959349855011e-20	6.574553510578139e-19	Fibroblasts#1
AK2	9.17028	0.459505	4.718166197279312e-20	6.706768980566304e-19	Fibroblasts#1
ATP5F1E	9.14111	0.342242	6.181587484520375e-20	8.768822549543962e-19	Fibroblasts#1
FANCC	9.11595	1.82956	7.798573250398732e-20	1.1032167231131073e-18	Fibroblasts#1
PSMA4	9.10212	0.393186	8.858207627486392e-20	1.2505383237074924e-18	Fibroblasts#1
ATP5MF	9.0985	0.295562	9.158686744168979e-20	1.2920716192956141e-18	Fibroblasts#1
LOC117669129	9.07671	0.488934	1.1190222679247911e-19	1.576511659185214e-18	Fibroblasts#1
RCN3	9.07585	0.554071	1.127979983528633e-19	1.588044596509566e-18	Fibroblasts#1
LOC117663066	9.07479	0.253411	1.1389275810006465e-19	1.6023613396948946e-18	Fibroblasts#1
ENY2	9.0678	0.508982	1.2144572281101232e-19	1.706291680968646e-18	Fibroblasts#1
PSMA7	9.0604	0.406827	1.299698993759362e-19	1.8248093034480864e-18	Fibroblasts#1
PSMC3	9.02266	0.500057	1.8358570514547062e-19	2.568827035356371e-18	Fibroblasts#1
ADAMTS14	8.98461	2.95716	2.5966296189840184e-19	3.6136867780627485e-18	Fibroblasts#1
DYNLRB2	8.97379	0.408561	2.864898318458908e-19	3.9843379789756555e-18	Fibroblasts#1
IFT122	8.93793	0.844931	3.965426281620884e-19	5.500024875647079e-18	Fibroblasts#1
GLRX3	8.9227	0.507612	4.550567563365081e-19	6.286196789043185e-18	Fibroblasts#1
PPA1	8.91233	0.537766	4.99702064398097e-19	6.8936780103927815e-18	Fibroblasts#1
EMD	8.90874	0.486361	5.161459599387073e-19	7.11099885770978e-18	Fibroblasts#1
LOC117660024	8.90826	3.51906	5.184044984670027e-19	7.137337653475797e-18	Fibroblasts#1
BTBD11	8.90729	1.07561	5.229509038922453e-19	7.19511928797733e-18	Fibroblasts#1
NUF2	8.8924	1.5414	5.980410326741726e-19	8.211793579407935e-18	Fibroblasts#1
HIKESHI	8.87468	0.41313	7.013213544702716e-19	9.604322980080905e-18	Fibroblasts#1
FUS	8.85897	0.423042	8.075426381862865e-19	1.1044285795208196e-17	Fibroblasts#1
SKA2	8.8467	0.506405	9.01429836349687e-19	1.2311964380614207e-17	Fibroblasts#1
IRX2	8.8433	2.75806	9.293474331447918e-19	1.267644679683184e-17	Fibroblasts#1
AGPAT3	8.83258	0.660503	1.0228974918347702e-18	1.3924800975155472e-17	Fibroblasts#1
RPS8	8.83099	0.184791	1.0375085439692358e-18	1.4114367720104946e-17	Fibroblasts#1
CUNH11orf54	8.82874	0.544973	1.0586268271458581e-18	1.439215058331783e-17	Fibroblasts#1
HMGA2	8.81862	0.607765	1.1587753990877158e-18	1.5712169986444305e-17	Fibroblasts#1
EIF3A	8.8171	0.430812	1.1746011103012828e-18	1.591627034452357e-17	Fibroblasts#1
SVBP	8.8159	0.452082	1.1872736446644257e-18	1.60740182868171e-17	Fibroblasts#1
IQSEC1	8.81585	1.49747	1.1878045870013512e-18	1.60740182868171e-17	Fibroblasts#1
LSM8	8.77859	0.515073	1.6554257445003576e-18	2.228491046373503e-17	Fibroblasts#1
PLK1	8.77393	1.43383	1.7253944663953074e-18	2.321163026262393e-17	Fibroblasts#1
RORB	8.73406	1.59336	2.4569129007000075e-18	3.294504119551027e-17	Fibroblasts#1
ATP5MC1	8.7205	0.666917	2.7696826220575463e-18	3.7114829042845364e-17	Fibroblasts#1
MT-CO3	8.71065	0.294929	3.021294395057177e-18	4.046018382138053e-17	Fibroblasts#1
POLR3K	8.69933	0.818834	3.338390528449102e-18	4.4503945755872974e-17	Fibroblasts#1
LOC117669881	8.69451	3.78568	3.483341165924004e-18	4.640622085321279e-17	Fibroblasts#1
ILF3	8.69132	0.250483	3.5825313044571196e-18	4.769679291050511e-17	Fibroblasts#1
NTN3	8.67898	0.841148	3.99327081126483e-18	5.313089405834777e-17	Fibroblasts#1
DLX6	8.65367	3.62575	4.986844851464608e-18	6.60516264978739e-17	Fibroblasts#1
LOC117667821	8.65092	0.80096	5.108717979326723e-18	6.762234223053501e-17	Fibroblasts#1
EVL	8.64848	1.24565	5.219006036635167e-18	6.903779000775169e-17	Fibroblasts#1
IMPDH2	8.63232	0.343198	6.012064531233826e-18	7.91216906946201e-17	Fibroblasts#1
MED31	8.62978	0.5777	6.1469602800144205e-18	8.08452929351673e-17	Fibroblasts#1
RPS18	8.62449	0.185553	6.4379746862120265e-18	8.456466685788267e-17	Fibroblasts#1
SLC39A6	8.61537	0.492813	6.971433656098464e-18	9.145507899520375e-17	Fibroblasts#1
TRMT11	8.61467	1.39344	7.014231113079884e-18	9.195791019141608e-17	Fibroblasts#1
CEBPZOS	8.60619	0.486444	7.552873035422506e-18	9.889362957258363e-17	Fibroblasts#1
LOC117662347	8.59676	0.617949	8.199992167322421e-18	1.0702627696892669e-16	Fibroblasts#1
SET	8.59198	0.263287	8.548121292443654e-18	1.1149935396854736e-16	Fibroblasts#1
TARBP2	8.58287	0.570336	9.253721726971466e-18	1.2055022424446437e-16	Fibroblasts#1
FGD4	8.57975	1.85373	9.508359655863458e-18	1.237890998081199e-16	Fibroblasts#1
LOC117678312	8.5748	0.766972	9.925627691200526e-18	1.291398197016311e-16	Fibroblasts#1
AUTS2	8.56018	0.440538	1.1269316778777656e-17	1.4634469858522428e-16	Fibroblasts#1
GREM1	8.55409	2.27783	1.1880790917706943e-17	1.541880954975801e-16	Fibroblasts#1
NCAM1	8.53861	0.411874	1.3584849108999005e-17	1.7574918240762194e-16	Fibroblasts#1
TMEM258	8.53712	0.288156	1.3760620775677698e-17	1.776881163273363e-16	Fibroblasts#1
CENPP	8.53387	1.73435	1.4153621827803134e-17	1.8264827465935542e-16	Fibroblasts#1
ATIC	8.52146	0.339669	1.5755192168824984e-17	2.0306144045768608e-16	Fibroblasts#1
LOC117674859	8.5172	3.0181	1.6345067088797746e-17	2.1053223772761202e-16	Fibroblasts#1
PID1	8.50974	0.590534	1.7432118201606786e-17	2.242533055897953e-16	Fibroblasts#1
MCM7	8.4973	0.897338	1.940451790058711e-17	2.4915982030429473e-16	Fibroblasts#1
CDC7	8.49081	0.635618	2.0520308241401655e-17	2.6283105446967655e-16	Fibroblasts#1
CRCP	8.48894	0.659627	2.085314027502371e-17	2.667620797270435e-16	Fibroblasts#1
BIRC5	8.45902	1.42001	2.6963046486870862e-17	3.4364110578282533e-16	Fibroblasts#1
NDUFB10	8.45306	0.335085	2.837627850466397e-17	3.6120528167068554e-16	Fibroblasts#1
RPL7	8.44762	0.216109	2.9730489266544626e-17	3.77975701404131e-16	Fibroblasts#1
CYRIA	8.44381	0.968662	3.071529719476929e-17	3.897737127989743e-16	Fibroblasts#1
CPED1	8.43446	0.767638	3.3272795601855886e-17	4.214485857679998e-16	Fibroblasts#1
DDX39A	8.42488	0.777961	3.6112149623811276e-17	4.56850876279599e-16	Fibroblasts#1
RPL23A	8.41803	0.216357	3.8285306878810786e-17	4.840457441563652e-16	Fibroblasts#1
SYNE2	8.41455	0.791961	3.94422242534455e-17	4.977555498520348e-16	Fibroblasts#1
HNRNPU	8.40989	0.295577	4.104052485639351e-17	5.176085313230071e-16	Fibroblasts#1
SEC61A1	8.40384	0.378836	4.3209846393515037e-17	5.438678877045773e-16	Fibroblasts#1
CENPU	8.40094	1.30899	4.4292428621449286e-17	5.569157350734824e-16	Fibroblasts#1
KRAS	8.4006	0.919039	4.441856492916174e-17	5.581607582032577e-16	Fibroblasts#1
FKBP7	8.39775	0.443136	4.551159678297726e-17	5.708502112029379e-16	Fibroblasts#1
LOC117669156	8.39424	0.340984	4.689026701662685e-17	5.874268813166345e-16	Fibroblasts#1
LOC117676064	8.39102	0.32959	4.819361440519476e-17	6.033875701351117e-16	Fibroblasts#1
CHD4	8.37728	0.425718	5.416429296788069e-17	6.756749346411444e-16	Fibroblasts#1
RBM8A	8.37598	0.37157	5.476665532845253e-17	6.823620258023841e-16	Fibroblasts#1
PSMD7	8.37337	0.368751	5.599127010236589e-17	6.967764888252702e-16	Fibroblasts#1
ENC1	8.36162	1.01891	6.186225374050328e-17	7.679799570209765e-16	Fibroblasts#1
PSMD8	8.35456	0.419188	6.567762265141191e-17	8.143629560445852e-16	Fibroblasts#1
FRMD4A	8.34316	0.524063	7.233358182702802e-17	8.955278038426892e-16	Fibroblasts#1
ELOF1	8.34312	0.466746	7.235401728564311e-17	8.955278038426892e-16	Fibroblasts#1
NDC80	8.3421	1.68968	7.298004130364094e-17	9.027332873514671e-16	Fibroblasts#1
SRI	8.33484	0.480841	7.760185277171083e-17	9.587508617047563e-16	Fibroblasts#1
CHAF1B	8.32449	1.28669	8.46920350746053e-17	1.0438420107428749e-15	Fibroblasts#1
MARCKSL1	8.32422	0.317442	8.488321967943028e-17	1.0455722984211333e-15	Fibroblasts#1
RUNX1	8.31968	2.41143	8.819924167633933e-17	1.0844713210418713e-15	Fibroblasts#1
NSD2	8.3188	0.776741	8.886009256639406e-17	1.0919446479367695e-15	Fibroblasts#1
DLC1	8.31197	0.421307	9.412678746022762e-17	1.1545957486852594e-15	Fibroblasts#1
PSMB4	8.31078	0.31782	9.507190116886123e-17	1.1654943071820553e-15	Fibroblasts#1
DNAJC19	8.30896	0.709447	9.654109043334257e-17	1.1828007526127916e-15	Fibroblasts#1
LOC117668521	8.30881	0.474943	9.66633954794876e-17	1.1835946871828039e-15	Fibroblasts#1
SNRPC	8.30678	0.646458	9.833645952618527e-17	1.2026496413710466e-15	Fibroblasts#1
LOC117671108	8.29716	4.15571	1.0662922058236257e-16	1.3025218084550557e-15	Fibroblasts#1
LIX1	8.28367	2.18554	1.1943550810998763e-16	1.4555009256529754e-15	Fibroblasts#1
POLA1	8.27145	0.726238	1.3233973768474165e-16	1.609898830239384e-15	Fibroblasts#1
UBE2L3	8.24762	0.321706	1.6157260861536442e-16	1.9574155403943766e-15	Fibroblasts#1
HNRNPH1	8.24511	0.311235	1.6501575361757823e-16	1.9979525039474193e-15	Fibroblasts#1
LOC117654957	8.24307	0.711219	1.6785038086840987e-16	2.0310784182330866e-15	Fibroblasts#1
LAMA2	8.23414	1.82474	1.8085839615134366e-16	2.184629323933748e-15	Fibroblasts#1
SKP1	8.23394	0.299422	1.811612793059418e-16	2.187004464489267e-15	Fibroblasts#1
RBBP4	8.22991	0.435949	1.873511531838809e-16	2.257756900458911e-15	Fibroblasts#1
LOC117667888	8.22661	2.75165	1.9259224730249517e-16	2.3182024714779286e-15	Fibroblasts#1
COL18A1	8.21803	0.750355	2.068820716880522e-16	2.4843953801372105e-15	Fibroblasts#1
PDE1C	8.21245	0.868595	2.1672276653061276e-16	2.5995365405009336e-15	Fibroblasts#1
DNPEP	8.18963	0.503653	2.620387915144458e-16	3.1357816545010683e-15	Fibroblasts#1
SGO1	8.1864	1.35551	2.6914721125590364e-16	3.218975624218631e-15	Fibroblasts#1
VDAC2	8.17405	0.272601	2.982074651859097e-16	3.556201770522352e-15	Fibroblasts#1
NONO	8.16869	0.40401	3.117553944981187e-16	3.70916837280623e-15	Fibroblasts#1
MKI67	8.15493	1.55326	3.493724857434004e-16	4.151924869547582e-15	Fibroblasts#1
TEAD3	8.15131	0.529138	3.600015414503741e-16	4.273305494621136e-15	Fibroblasts#1
ATP5PD	8.13765	0.307797	4.030115275443832e-16	4.778333105671683e-15	Fibroblasts#1
SYNPO	8.13331	0.76461	4.1771443005586637e-16	4.949807779988427e-15	Fibroblasts#1
LOC117661664	8.13263	1.73636	4.200807212996456e-16	4.97498359407975e-15	Fibroblasts#1
CDCA7	8.11416	0.959924	4.891426844664347e-16	5.78289711336739e-15	Fibroblasts#1
ANAPC16	8.1138	0.636355	4.90624199767728e-16	5.797082608392161e-15	Fibroblasts#1
KIF11	8.11288	1.54355	4.943473616209886e-16	5.834376000140371e-15	Fibroblasts#1
LOC117678099	8.11164	0.386169	4.994006705320273e-16	5.8906383963098666e-15	Fibroblasts#1
UHRF1	8.10107	1.03044	5.447595068033352e-16	6.410969084352801e-15	Fibroblasts#1
NPM3	8.095	0.722701	5.726564765953924e-16	6.727733023837306e-15	Fibroblasts#1
LOC117658439	8.08683	1.78389	6.123601376023724e-16	7.185979881567636e-15	Fibroblasts#1
ITGB3BP	8.08481	1.06124	6.225959223495328e-16	7.301932689299392e-15	Fibroblasts#1
LOC117675547	8.0771	0.643157	6.632521464298534e-16	7.769902635154053e-15	Fibroblasts#1
LOC117677583	8.07266	3.77943	6.878354361596085e-16	8.039589314294844e-15	Fibroblasts#1
SDC2	8.0593	0.45565	7.673087394299019e-16	8.953240240184621e-15	Fibroblasts#1
RPS10	8.05578	0.209922	7.897356480525356e-16	9.199280613392949e-15	Fibroblasts#1
COL6A1	8.04366	0.505986	8.719478958256911e-16	1.012827513531614e-14	Fibroblasts#1
MAP3K4	8.02045	1.24228	1.053561023826405e-15	1.2210273960258387e-14	Fibroblasts#1
ABITRAM	8.0106	0.726958	1.1414780220576834e-15	1.3199461869670392e-14	Fibroblasts#1
PDIA5	8.0004	0.704843	1.2401395446633273e-15	1.431620428929067e-14	Fibroblasts#1
KARS1	7.99887	0.401804	1.2557054281159559e-15	1.4487771763963408e-14	Fibroblasts#1
ACTR3	7.98903	0.375757	1.3600215733052953e-15	1.567375366368583e-14	Fibroblasts#1
PA2G4	7.98629	0.360467	1.3905561900045148e-15	1.6007728220840564e-14	Fibroblasts#1
HAUS4	7.98347	0.875725	1.4227281245826688e-15	1.6359783792338028e-14	Fibroblasts#1
PRDX1	7.9712	0.985765	1.571388752439765e-15	1.8049048376935093e-14	Fibroblasts#1
LOC117678293	7.96634	1.5233	1.6343849284421995e-15	1.875169731445139e-14	Fibroblasts#1
MRPS33	7.95993	0.510326	1.721334141192697e-15	1.9705350738692595e-14	Fibroblasts#1
LOC117665000	7.9534	0.514721	1.8145473047493777e-15	2.073782741457881e-14	Fibroblasts#1
ANP32B	7.92472	0.536633	2.2865741230940525e-15	2.60168906443587e-14	Fibroblasts#1
TOP1	7.9237	0.357468	2.3053892181001188e-15	2.6216478605610357e-14	Fibroblasts#1
IL11RA	7.9232	0.43377	2.3146983905052956e-15	2.6307806168840696e-14	Fibroblasts#1
MRPL41	7.90819	0.400339	2.611504738322566e-15	2.9615758693605166e-14	Fibroblasts#1
NTF3	7.90811	1.24513	2.613256044100386e-15	2.961930019588009e-14	Fibroblasts#1
KDELR2	7.9001	0.655344	2.7868785004566975e-15	3.1517758337857256e-14	Fibroblasts#1
RGS14	7.87951	3.67608	3.2866454467900906e-15	3.7067957934948184e-14	Fibroblasts#1
SLC25A11	7.87011	0.452822	3.5432494160539196e-15	3.99182828301247e-14	Fibroblasts#1
CEP170	7.86722	0.512817	3.625989601321884e-15	4.0828087507663205e-14	Fibroblasts#1
ARHGAP24	7.86565	0.936146	3.67174130525607e-15	4.1320640396985074e-14	Fibroblasts#1
MARCHF1	7.86423	1.40915	3.713601589686963e-15	4.176888607679058e-14	Fibroblasts#1
ACVRL1	7.86085	1.07904	3.815484237022045e-15	4.2891377417053386e-14	Fibroblasts#1
TAC1	7.855	5.1942	3.997645237346248e-15	4.486561173407733e-14	Fibroblasts#1
SYNCRIP	7.85141	0.38458	4.113761515715894e-15	4.6143625764566896e-14	Fibroblasts#1
SPATA13	7.85105	1.38813	4.1258288125412575e-15	4.6253776932754196e-14	Fibroblasts#1
UBL3	7.84969	0.680385	4.17055951892557e-15	4.6729791278195427e-14	Fibroblasts#1
RPL7A	7.84757	0.190066	4.241655730021179e-15	4.750054401035143e-14	Fibroblasts#1
MICOS10	7.84637	0.311999	4.282490829788145e-15	4.793176114710679e-14	Fibroblasts#1
POLR2G	7.84395	0.372528	4.36590627064779e-15	4.883883085257797e-14	Fibroblasts#1
EIF3G	7.83786	0.375318	4.583029697027257e-15	5.12398154556828e-14	Fibroblasts#1
PREX1	7.83694	0.450224	4.616655526594063e-15	5.1587741967364604e-14	Fibroblasts#1
VAPA	7.83644	0.358003	4.635099136931261e-15	5.176573279189156e-14	Fibroblasts#1
RPS27	7.8252	0.194647	5.0684527948080394e-15	5.645236140450967e-14	Fibroblasts#1
CRTAC1	7.79705	0.850131	6.336961782350082e-15	7.039054741830099e-14	Fibroblasts#1
STXBP4	7.79421	0.808719	6.4810205056042466e-15	7.195191211804326e-14	Fibroblasts#1
SERTAD4	7.79063	0.723144	6.667835986335281e-15	7.398602054271649e-14	Fibroblasts#1
TMEM132C	7.78325	0.499499	7.068698390534896e-15	7.830732990978459e-14	Fibroblasts#1
LOC117675224	7.77922	0.702599	7.297165135882157e-15	8.075137096336691e-14	Fibroblasts#1
LSM2	7.77623	0.695575	7.471545072358607e-15	8.263665353270135e-14	Fibroblasts#1
CENPM	7.76174	1.25254	8.377037218937882e-15	9.250244478401203e-14	Fibroblasts#1
MRPL27	7.75637	0.599987	8.73971538954887e-15	9.645552914910691e-14	Fibroblasts#1
PLA2G4A	7.75304	1.62415	8.971535267038594e-15	9.896093805008326e-14	Fibroblasts#1
ATAD5	7.75211	1.19043	9.037854987071234e-15	9.963908366303546e-14	Fibroblasts#1
ADK	7.74642	0.623558	9.452234536611625e-15	1.0409595691122368e-13	Fibroblasts#1
NUP58	7.74627	0.827618	9.463420741592702e-15	1.0416341664395859e-13	Fibroblasts#1
ATP6AP2	7.74224	0.661574	9.76785560605128e-15	1.0745685298736157e-13	Fibroblasts#1
PTPRZ1	7.73597	1.10459	1.0262173976994958e-14	1.1283457637205513e-13	Fibroblasts#1
LOC117655891	7.72812	0.389273	1.0914801727978577e-14	1.1981832744905764e-13	Fibroblasts#1
THG1L	7.72677	1.16485	1.1031329589074075e-14	1.2103297277820453e-13	Fibroblasts#1
SLC9A9	7.71141	1.2696	1.2443893628655648e-14	1.3624077795671234e-13	Fibroblasts#1
RRM2	7.69944	1.31331	1.3666848651623078e-14	1.4939179277554848e-13	Fibroblasts#1
LOC117669253	7.68882	2.68083	1.4850118619596566e-14	1.6215384166957883e-13	Fibroblasts#1
CACNA1G	7.6874	0.481287	1.5015708046361067e-14	1.6378819221952828e-13	Fibroblasts#1
VDAC1	7.68551	0.485506	1.5238660267352554e-14	1.661320679464606e-13	Fibroblasts#1
HAGH	7.68079	0.739472	1.581141944300411e-14	1.7228504308912314e-13	Fibroblasts#1
DLGAP5	7.6807	1.47005	1.5821726932209295e-14	1.7230614044744124e-13	Fibroblasts#1
LOC117663009	7.67898	0.933338	1.603553806728992e-14	1.7454229510260625e-13	Fibroblasts#1
INCENP	7.67743	1.53562	1.6231031388001736e-14	1.7648352829331208e-13	Fibroblasts#1
LOC117667609	7.67514	0.721911	1.6523294495858788e-14	1.7956651035283075e-13	Fibroblasts#1
ARL1	7.6301	0.43276	2.345715359154221e-14	2.5331510617770897e-13	Fibroblasts#1
LOC117669524	7.62942	0.70392	2.358203038325585e-14	2.545301160873388e-13	Fibroblasts#1
PAG1	7.62564	1.37454	2.4282202513409243e-14	2.6194998654795727e-13	Fibroblasts#1
SMC2	7.61277	1.43862	2.6828220323919026e-14	2.891127010090185e-13	Fibroblasts#1
NAA20	7.61265	0.528082	2.6852498439609147e-14	2.8922290705519365e-13	Fibroblasts#1
CCT3	7.60946	0.397356	2.7523347326642845e-14	2.9629344038927287e-13	Fibroblasts#1
DLGAP1	7.59861	2.22498	2.993219877720426e-14	3.2188842603510724e-13	Fibroblasts#1
MRPL34	7.59636	0.361483	3.045790787736678e-14	3.270292737818677e-13	Fibroblasts#1
LOC117678485	7.55482	0.327068	4.194362894619164e-14	4.475509147742159e-13	Fibroblasts#1
NOP53	7.55465	0.349221	4.199746332606234e-14	4.4789315421779336e-13	Fibroblasts#1
KCNQ3	7.55335	1.93752	4.241970984481641e-14	4.5216203404239057e-13	Fibroblasts#1
LHFPL6	7.54353	0.852261	4.574000683776117e-14	4.862947111268792e-13	Fibroblasts#1
GMNN	7.53178	0.664028	5.0052667954486e-14	5.318709677373182e-13	Fibroblasts#1
MRPL43	7.52707	0.619335	5.1890195550435733e-14	5.508282078466316e-13	Fibroblasts#1
ISM1	7.52028	2.25938	5.4659709406240344e-14	5.793309983051724e-13	Fibroblasts#1
PSMG4	7.50395	0.785439	6.192272469888499e-14	6.552984280088173e-13	Fibroblasts#1
SLTM	7.49539	0.444267	6.610366135398807e-14	6.984659454051009e-13	Fibroblasts#1
LYRM2	7.49347	0.582187	6.707832109734722e-14	7.084007609782955e-13	Fibroblasts#1
RTCA	7.46488	0.851089	8.33733766445454e-14	8.777873204474057e-13	Fibroblasts#1
LIN7C	7.46425	0.718808	8.377602723657942e-14	8.815756485738825e-13	Fibroblasts#1
PPFIA3	7.46235	0.987441	8.499548227566898e-14	8.939509512928434e-13	Fibroblasts#1
SLC25A18	7.45809	0.696437	8.77867238338517e-14	9.228366377283806e-13	Fibroblasts#1
LOC117675574	7.42739	1.79247	1.1076492445349484e-13	1.1596512919767469e-12	Fibroblasts#1
CCT4	7.42221	0.290367	1.151817492291103e-13	1.2046676546660453e-12	Fibroblasts#1
LOC117666951	7.396	0.369256	1.4034941493747911e-13	1.4626896241307001e-12	Fibroblasts#1
PHF10	7.39174	0.656306	1.4491820564018487e-13	1.5080138658705386e-12	Fibroblasts#1
MTF2	7.39114	0.445312	1.4557487293187261e-13	1.514081662231801e-12	Fibroblasts#1
DAD1	7.35887	0.251054	1.854758616781342e-13	1.9184169150356968e-12	Fibroblasts#1
EEF1D	7.35621	0.21774	1.8919992735169367e-13	1.9559528401204977e-12	Fibroblasts#1
THRAP3	7.34967	0.402633	1.9869794927947536e-13	2.0531123945880728e-12	Fibroblasts#1
RPS16	7.3409	0.193459	2.1215563974413263e-13	2.1866797861058998e-12	Fibroblasts#1
DMD	7.33164	0.36555	2.2735602111101596e-13	2.3421766679319526e-12	Fibroblasts#1
PRKCQ	7.32953	2.39763	2.3095317798416453e-13	2.3780436530505548e-12	Fibroblasts#1
PPP1R14B	7.30957	0.520733	2.6800434262524273e-13	2.7444444697787917e-12	Fibroblasts#1
PKDCC	7.30087	1.49412	2.859152784282313e-13	2.9220427884251667e-12	Fibroblasts#1
SATB2	7.29048	3.06256	3.0884255444687434e-13	3.1501022290287486e-12	Fibroblasts#1
SPC24	7.28614	1.36582	3.189529415548171e-13	3.251613866281724e-12	Fibroblasts#1
LUM	7.2786	0.467441	3.373087676501133e-13	3.435342090322752e-12	Fibroblasts#1
SRSF4	7.27194	0.494954	3.543716662257698e-13	3.6037707539155238e-12	Fibroblasts#1
FMNL3	7.2717	0.571625	3.5498550839273087e-13	3.6082304786407803e-12	Fibroblasts#1
ANGPT2	7.2681	1.97868	3.6458962063269195e-13	3.704021797375468e-12	Fibroblasts#1
PLXND1	7.2627	0.553194	3.794292292021233e-13	3.8452938575417545e-12	Fibroblasts#1
MYO1B	7.25661	0.999599	3.969129840565936e-13	4.018524324071258e-12	Fibroblasts#1
NSUN3	7.25447	2.06036	4.0322972086443407e-13	4.0804706708715075e-12	Fibroblasts#1
KDELR3	7.24344	0.40839	4.374542798175831e-13	4.413785020335938e-12	Fibroblasts#1
PCNP	7.24085	0.437291	4.458836488805407e-13	4.49663064424702e-12	Fibroblasts#1
ABCA1	7.22996	0.89772	4.831222133654273e-13	4.860266137683574e-12	Fibroblasts#1
NUCB2	7.21676	0.484129	5.324160625677066e-13	5.343110587923503e-12	Fibroblasts#1
SCG5	7.21429	1.13588	5.421726620130582e-13	5.438372272034492e-12	Fibroblasts#1
RBM38	7.20581	2.47147	5.770156016549458e-13	5.773802687828756e-12	Fibroblasts#1
ARHGEF40	7.20379	0.758037	5.856336553213298e-13	5.8543455694409576e-12	Fibroblasts#1
CHCHD1	7.18889	0.281598	6.531847763401887e-13	6.507503509879043e-12	Fibroblasts#1
RERG	7.18844	0.775006	6.553444643354169e-13	6.525861204361822e-12	Fibroblasts#1
UBE2C	7.18574	1.69296	6.684505751939727e-13	6.649936292516936e-12	Fibroblasts#1
NDUFA12	7.16307	0.333184	7.889238841311704e-13	7.825744726299702e-12	Fibroblasts#1
EPB41L3	7.15968	0.388763	8.08675032558752e-13	8.017802598823117e-12	Fibroblasts#1
POLR2J	7.15046	0.467268	8.648696936923429e-13	8.56054993136904e-12	Fibroblasts#1
LOC117677417	7.13632	1.16705	9.586265537397633e-13	9.458969489753378e-12	Fibroblasts#1
DKC1	7.10927	0.534251	1.1665521986200933e-12	1.14666398778402e-11	Fibroblasts#1
ATP5MG	7.10487	0.206615	1.2043922937176396e-12	1.1827293216407526e-11	Fibroblasts#1
ODC1	7.10443	0.432752	1.2081834800837743e-12	1.1858865317388808e-11	Fibroblasts#1
RPL11	7.1032	0.186832	1.2190379901721236e-12	1.1959703980797342e-11	Fibroblasts#1
HNRNPD	7.09351	0.393304	1.307493601673773e-12	1.2803111704686618e-11	Fibroblasts#1
LOC117660456	7.0833	1.2204	1.4076575408792881e-12	1.3770824697679842e-11	Fibroblasts#1
DAP	7.07745	0.258168	1.468285462661477e-12	1.4357111485967307e-11	Fibroblasts#1
PRDX5	7.06912	0.273701	1.5591759139722212e-12	1.5209724093502478e-11	Fibroblasts#1
PITPNC1	7.06789	0.562671	1.5731163933432517e-12	1.5338443734810114e-11	Fibroblasts#1
SNRNP25	7.06024	0.2739	1.662157478703561e-12	1.6175975122532102e-11	Fibroblasts#1
LOC117672161	7.05665	1.31287	1.7056436814688681e-12	1.6585489016506423e-11	Fibroblasts#1
LOC117660687	7.05663	0.642238	1.7058485278114995e-12	1.6585489016506423e-11	Fibroblasts#1
SDC3	7.0556	0.732322	1.718596247347058e-12	1.66936604809554e-11	Fibroblasts#1
SS18L2	7.0551	0.505838	1.7247980029263771e-12	1.6745998723695103e-11	Fibroblasts#1
CSNK1A1	7.04839	0.491386	1.810050246695975e-12	1.7548876225974212e-11	Fibroblasts#1
ELOC	7.0461	0.371292	1.840037751407904e-12	1.7831213294363883e-11	Fibroblasts#1
UFC1	7.04363	0.255211	1.872980692785048e-12	1.813337798663906e-11	Fibroblasts#1
NCBP2	7.03727	0.316701	1.9604714646456294e-12	1.896258653985009e-11	Fibroblasts#1
DACT2	7.02859	2.32018	2.0863802357509944e-12	2.0142572416727353e-11	Fibroblasts#1
PHPT1	7.02109	0.573693	2.2014534310096756e-12	2.123360635917158e-11	Fibroblasts#1
AKR1A1	7.01122	0.373389	2.362451564556487e-12	2.2765140708457943e-11	Fibroblasts#1
CUNH11orf97	7.00903	2.38798	2.3996719373528337e-12	2.3102173754225154e-11	Fibroblasts#1
PSMC6	6.99428	0.429351	2.6663126672329995e-12	2.5609292407679342e-11	Fibroblasts#1
ALYREF	6.98778	0.326158	2.7926581145972018e-12	2.678531312803085e-11	Fibroblasts#1
DLGAP4	6.96845	0.711197	3.204543893737427e-12	3.062169311271934e-11	Fibroblasts#1
BAZ1B	6.95377	0.492174	3.556419200929358e-12	3.3921119746398966e-11	Fibroblasts#1
UBE2V2	6.93514	0.282265	4.058140049478313e-12	3.859921286433093e-11	Fibroblasts#1
MRPL14	6.93416	0.527503	4.086513691299204e-12	3.885113686282287e-11	Fibroblasts#1
KCTD12	6.9321	2.01746	4.146292327923338e-12	3.9383080288715306e-11	Fibroblasts#1
ZRANB2	6.9299	0.433046	4.21139874438511e-12	3.996460136269189e-11	Fibroblasts#1
ASPH	6.92678	0.297649	4.305351530961264e-12	4.081854010215371e-11	Fibroblasts#1
JARID2	6.92312	0.407784	4.417996157239054e-12	4.1847958998827175e-11	Fibroblasts#1
HDAC2	6.91951	0.330729	4.531926059677709e-12	4.28876478557914e-11	Fibroblasts#1
GSTZ1	6.9104	0.487101	4.832912807943363e-12	4.5673023106473024e-11	Fibroblasts#1
LOC117679290	6.90679	0.967268	4.957319263607717e-12	4.682721542121966e-11	Fibroblasts#1
ACO2	6.90359	0.473947	5.070534355475418e-12	4.7874682861812164e-11	Fibroblasts#1
ANP32E	6.89873	0.338453	5.246973538376226e-12	4.949516789202468e-11	Fibroblasts#1
UCHL5	6.89614	0.60724	5.343395275611489e-12	5.028948557746286e-11	Fibroblasts#1
NDUFA3	6.88636	0.523004	5.7238793923173905e-12	5.374754084492192e-11	Fibroblasts#1
RGS7BP	6.88616	1.07098	5.7319419746540194e-12	5.3798705729276646e-11	Fibroblasts#1
LMO4	6.88203	0.45171	5.90039120581278e-12	5.530407658890913e-11	Fibroblasts#1
PPIL1	6.87324	0.796437	6.27617760828511e-12	5.869266865576212e-11	Fibroblasts#1
PTHLH	6.86833	1.61835	6.495909688994737e-12	6.066484080244042e-11	Fibroblasts#1
PTGFRN	6.86317	0.970062	6.73497758304192e-12	6.284045493733084e-11	Fibroblasts#1
RAD51	6.8532	1.2534	7.221537297566e-12	6.722790691804657e-11	Fibroblasts#1
CLTA	6.84697	0.238889	7.54284654189316e-12	7.01556305340203e-11	Fibroblasts#1
LOC117671065	6.84671	0.367962	7.556938141439278e-12	7.025494930679524e-11	Fibroblasts#1
CTSH	6.8436	0.403778	7.72265803458822e-12	7.173080790881287e-11	Fibroblasts#1
PPP1R14A	6.83791	1.17431	8.035776558934136e-12	7.460549793078092e-11	Fibroblasts#1
HECW1	6.8246	0.484834	8.816927562859951e-12	8.178405589290057e-11	Fibroblasts#1
UBR7	6.82198	0.672814	8.979350854006e-12	8.32531435261286e-11	Fibroblasts#1
ANGPTL1	6.81974	0.457896	9.120295641448013e-12	8.448381871643766e-11	Fibroblasts#1
PSMC5	6.81004	0.396586	9.75689519425546e-12	9.025895450937535e-11	Fibroblasts#1
MRPS11	6.80776	0.349017	9.913234797021648e-12	9.162286117067651e-11	Fibroblasts#1
LOC117672844	6.80754	0.885289	9.928196804830797e-12	9.171996177461054e-11	Fibroblasts#1
SCML2	6.80397	0.78461	1.0177697817142854e-11	9.389850030042643e-11	Fibroblasts#1
SEPHS1	6.80053	0.473732	1.0423669455840515e-11	9.603866983418323e-11	Fibroblasts#1
COL4A1	6.77802	0.536136	1.2183200790738937e-11	1.1184960832996412e-10	Fibroblasts#1
LOC117676387	6.77285	0.850265	1.2627264011214802e-11	1.1571993550437856e-10	Fibroblasts#1
RPA1	6.77019	0.650119	1.2861137511779876e-11	1.177583600555895e-10	Fibroblasts#1
DDX39B	6.76126	0.372376	1.3679651939997631e-11	1.2503031788675455e-10	Fibroblasts#1
SRP19	6.75418	0.381501	1.43643872901839e-11	1.3105593244408475e-10	Fibroblasts#1
LOC117678318	6.71865	0.344279	1.8341098587382393e-11	1.6682051799562166e-10	Fibroblasts#1
CADPS2	6.7163	1.44841	1.8639704221705055e-11	1.6946158657038655e-10	Fibroblasts#1
SESTD1	6.71196	0.587012	1.9202856707289138e-11	1.7435041888228156e-10	Fibroblasts#1
DTYMK	6.71136	0.826499	1.9282133125798342e-11	1.7499300975674924e-10	Fibroblasts#1
MIS12	6.70627	1.30349	1.9966765105938327e-11	1.8112645490327395e-10	Fibroblasts#1
PHF14	6.70308	0.3882	2.0407561457932122e-11	1.8504354074388408e-10	Fibroblasts#1
SSBP1	6.70203	0.41909	2.0555033906087707e-11	1.8629866265477907e-10	Fibroblasts#1
CACNB4	6.6759	1.02548	2.4572411928466986e-11	2.2144218683171454e-10	Fibroblasts#1
BRD3	6.67401	0.486212	2.4890551613866503e-11	2.2421103889199746e-10	Fibroblasts#1
LGALSL	6.66775	0.691029	2.597548783484763e-11	2.3377939051362867e-10	Fibroblasts#1
OST4	6.6592	0.287727	2.75318436897412e-11	2.474619819501935e-10	Fibroblasts#1
CRHBP	6.65792	2.11481	2.777366635684822e-11	2.495265712016617e-10	Fibroblasts#1
UBFD1	6.65423	0.494385	2.8479333928924553e-11	2.557548561339677e-10	Fibroblasts#1
ACTL6A	6.64925	0.495843	2.9458716810359407e-11	2.6431942812015153e-10	Fibroblasts#1
LOC117672433	6.64915	0.396437	2.947877065437658e-11	2.6438411171199703e-10	Fibroblasts#1
LOC117680235	6.64406	0.831282	3.0515969081399065e-11	2.734480590345829e-10	Fibroblasts#1
PTP4A3	6.63251	0.845621	3.3003455483646055e-11	2.9535222792168987e-10	Fibroblasts#1
LOC117664843	6.63199	0.330147	3.3119414447591315e-11	2.962611506191969e-10	Fibroblasts#1
EIF1AX	6.62261	0.290866	3.5292115441308736e-11	3.1487542788403023e-10	Fibroblasts#1
CUNH2orf72	6.62057	0.772931	3.578187751727286e-11	3.188304696701417e-10	Fibroblasts#1
CDC26	6.60715	0.534721	3.9179957606290685e-11	3.482042605398451e-10	Fibroblasts#1
TMEM18	6.5972	0.490883	4.190077604845481e-11	3.715827976757197e-10	Fibroblasts#1
MCPH1	6.58078	1.11106	4.6797357766236e-11	4.1358094242268595e-10	Fibroblasts#1
MYL10	6.56906	3.10212	5.063250479077332e-11	4.467076065617176e-10	Fibroblasts#1
MAP7D3	6.56449	0.517373	5.2211410839100104e-11	4.604402182095961e-10	Fibroblasts#1
CYFIP2	6.56384	1.65717	5.244002585090669e-11	4.622582664193629e-10	Fibroblasts#1
UNC5B	6.5631	0.822512	5.269912618577761e-11	4.6414467876844695e-10	Fibroblasts#1
RPS14	6.56209	0.18146	5.3060406084186866e-11	4.671267486872619e-10	Fibroblasts#1
SNX4	6.55619	0.413697	5.5199162996559176e-11	4.85332922664749e-10	Fibroblasts#1
COL26A1	6.54903	0.527217	5.7912117583668926e-11	5.089688796860194e-10	Fibroblasts#1
RACGAP1	6.54571	1.52899	5.921444499342051e-11	5.199705295646649e-10	Fibroblasts#1
MRPL12	6.53873	0.479758	6.204395654000062e-11	5.443524115357344e-10	Fibroblasts#1
LOC117655862	6.53153	2.34181	6.509986371518499e-11	5.704344379947436e-10	Fibroblasts#1
PDE4DIP	6.52253	0.468118	6.912926563194454e-11	6.044552567979246e-10	Fibroblasts#1
SNRPB2	6.5026	0.444148	7.894346656335064e-11	6.867681201493856e-10	Fibroblasts#1
RCN1	6.50243	0.658119	7.903115810443395e-11	6.872405269385568e-10	Fibroblasts#1
TOP2A	6.49746	1.4343	8.168852622742061e-11	7.088511531783299e-10	Fibroblasts#1
LOC117679631	6.49727	1.77626	8.178827089219902e-11	7.094176063102117e-10	Fibroblasts#1
SUMO1	6.49407	0.42465	8.35485718415414e-11	7.243808989951334e-10	Fibroblasts#1
LOC117672163	6.48135	0.888765	9.090734325549401e-11	7.861957337091737e-10	Fibroblasts#1
UTP11	6.46924	0.399246	9.84951714998206e-11	8.496756559014281e-10	Fibroblasts#1
TXNL4A	6.45737	0.288191	1.06536422532561e-10	9.175059351412983e-10	Fibroblasts#1
BUB3	6.4541	0.704681	1.0886373174726616e-10	9.36765129830259e-10	Fibroblasts#1
PHLDB2	6.45281	0.328068	1.0979156578636051e-10	9.443542827332463e-10	Fibroblasts#1
LOC117675774	6.43478	0.293721	1.236492083122971e-10	1.0582418522627904e-09	Fibroblasts#1
CHCHD6	6.43423	0.565309	1.2409849482082418e-10	1.0616456022015894e-09	Fibroblasts#1
LAMTOR4	6.43345	0.251148	1.2474114348301213e-10	1.066257041657325e-09	Fibroblasts#1
PCDH17	6.43136	1.56949	1.2646618646151362e-10	1.0801051933349937e-09	Fibroblasts#1
UBE2D2	6.41926	0.287092	1.3694090311820711e-10	1.1666616758617786e-09	Fibroblasts#1
LOC117656635	6.41694	0.200897	1.3904386230155946e-10	1.1831086472728393e-09	Fibroblasts#1
DCX	6.4123	0.5393	1.4334489355712423e-10	1.2171897459101849e-09	Fibroblasts#1
PSMD2	6.41131	0.330378	1.4427428813464205e-10	1.2245763598661184e-09	Fibroblasts#1
SUB1	6.38613	0.246827	1.7013226116374593e-10	1.4351771850546648e-09	Fibroblasts#1
LOC117674639	6.38497	0.768053	1.7143663515646492e-10	1.445587980919917e-09	Fibroblasts#1
PSMD4	6.38253	0.368208	1.7418870772705865e-10	1.468192535276842e-09	Fibroblasts#1
PLXNC1	6.37573	2.34413	1.8209046900176497e-10	1.5316584076270242e-09	Fibroblasts#1
SF3B5	6.37036	0.551146	1.8858913318961172e-10	1.583733222538465e-09	Fibroblasts#1
LOC117656387	6.36967	0.279682	1.8943269442660664e-10	1.5901684948543413e-09	Fibroblasts#1
FBXL5	6.36752	0.406602	1.921109431247153e-10	1.6119932908014736e-09	Fibroblasts#1
RRP1B	6.3651	0.73464	1.9516554859758727e-10	1.6369570035795186e-09	Fibroblasts#1
MICAL1	6.35318	2.54222	2.1091252268813718e-10	1.7668752358526364e-09	Fibroblasts#1
EEF1G	6.32772	0.181408	2.4881513553439136e-10	2.0810085065844685e-09	Fibroblasts#1
SLITRK6	6.32461	1.54618	2.538704075191814e-10	2.122426725413205e-09	Fibroblasts#1
TAFA4	6.32256	2.18643	2.5726836678887257e-10	2.149961345357436e-09	Fibroblasts#1
PALD1	6.31488	1.24633	2.7037435170386453e-10	2.2585695134418196e-09	Fibroblasts#1
ASPM	6.30828	1.24702	2.821469623866838e-10	2.3530919476519907e-09	Fibroblasts#1
LSM4	6.30089	0.318658	2.9594608158200904e-10	2.461195231192926e-09	Fibroblasts#1
MAD2L1	6.3006	1.55455	2.9648854310146856e-10	2.4647106957421354e-09	Fibroblasts#1
HNRNPUL2	6.2991	0.370615	2.993766150219358e-10	2.4877145203861545e-09	Fibroblasts#1
LOC117656241	6.2986	0.807885	3.0034539647779524e-10	2.4947575850292413e-09	Fibroblasts#1
NACA	6.2978	0.192142	3.019018177115306e-10	2.506674108090534e-09	Fibroblasts#1
HJURP	6.29741	1.71361	3.026503912535691e-10	2.5118762109565377e-09	Fibroblasts#1
ROMO1	6.29489	0.227921	3.076101442903305e-10	2.552011124517482e-09	Fibroblasts#1
MND1	6.28324	1.08585	3.315872585952686e-10	2.7409881701471538e-09	Fibroblasts#1
LOC117670541	6.28192	1.29133	3.344133194947573e-10	2.7632394039183416e-09	Fibroblasts#1
VPS28	6.27549	0.356449	3.4852594102258336e-10	2.876387106683173e-09	Fibroblasts#1
URI1	6.27102	0.41929	3.586913380357354e-10	2.9579101806047846e-09	Fibroblasts#1
RWDD1	6.26301	0.257481	3.776262994414168e-10	3.1115620982396643e-09	Fibroblasts#1
ST7	6.26064	0.92446	3.8341254613281887e-10	3.155449994822795e-09	Fibroblasts#1
TRIB2	6.25351	0.517571	4.0133839637995457e-10	3.296387953985876e-09	Fibroblasts#1
PRDX6	6.24544	0.250251	4.2260208552335764e-10	3.464125339039136e-09	Fibroblasts#1
TXNL1	6.24417	0.426214	4.26046549386476e-10	3.489580631126874e-09	Fibroblasts#1
MCM2	6.24028	0.960128	4.3677822215568494e-10	3.5746346507476992e-09	Fibroblasts#1
BOLA2B	6.23694	0.306832	4.462000417273343e-10	3.6473929542786826e-09	Fibroblasts#1
ATP5IF1	6.22711	0.21111	4.751144357455389e-10	3.88066683767874e-09	Fibroblasts#1
ATOH8	6.21661	0.82799	5.080113044728805e-10	4.1411471999862575e-09	Fibroblasts#1
CLIP2	6.21608	0.602677	5.097430415963135e-10	4.1536187748127156e-09	Fibroblasts#1
ALDH9A1	6.20851	0.275002	5.348847896308037e-10	4.348157039877896e-09	Fibroblasts#1
RAB24	6.20416	0.408276	5.499156731024073e-10	4.46600295036225e-09	Fibroblasts#1
HNRNPDL	6.20209	0.214191	5.572004453502871e-10	4.518856094028747e-09	Fibroblasts#1
TRIP13	6.18955	1.50906	6.033750772798266e-10	4.88755183614745e-09	Fibroblasts#1
EFNB2	6.18743	0.630479	6.115441696884433e-10	4.9517756273395855e-09	Fibroblasts#1
NDUFB5	6.18449	0.246549	6.230437519823626e-10	5.040923564093149e-09	Fibroblasts#1
THOC7	6.18207	0.56521	6.326761134238713e-10	5.116845753478799e-09	Fibroblasts#1
RBFOX2	6.17322	0.267115	6.691358529177334e-10	5.396874318419163e-09	Fibroblasts#1
SPC25	6.16851	1.44547	6.893625339845006e-10	5.5578335436752736e-09	Fibroblasts#1
CNPY2	6.16175	1.12134	7.194585036555135e-10	5.791401791451481e-09	Fibroblasts#1
CEP164	6.15818	0.69664	7.358747657087278e-10	5.9166055869463845e-09	Fibroblasts#1
GSTP1	6.15707	0.320422	7.41011043127783e-10	5.955576064310487e-09	Fibroblasts#1
RNASEH2C	6.15637	0.297271	7.442977736866963e-10	5.979656938248739e-09	Fibroblasts#1
TAC3	6.14964	2.5034	7.765663062260422e-10	6.231604008206872e-09	Fibroblasts#1
MEX3A	6.14681	0.415465	7.905839510184682e-10	6.341617094237385e-09	Fibroblasts#1
CUNH16orf87	6.14435	0.707743	8.029038266481872e-10	6.435424246066837e-09	Fibroblasts#1
LOC117662305	6.12041	0.37339	9.333406666749965e-10	7.448992222633367e-09	Fibroblasts#1
TMEM35A	6.11754	1.25149	9.503102387328642e-10	7.575614114577284e-09	Fibroblasts#1
RPN2	6.1143	0.296328	9.698115010925375e-10	7.719114511596172e-09	Fibroblasts#1
ADSL	6.10173	0.528726	1.0492692879093657e-09	8.335434099976253e-09	Fibroblasts#1
PFN1	6.08068	0.180502	1.1967645655494682e-09	9.474232712578733e-09	Fibroblasts#1
SNAI1	6.07707	0.76488	1.2239802220887966e-09	9.68596113466117e-09	Fibroblasts#1
GOLIM4	6.07205	0.356214	1.2629142278297198e-09	9.97871921359659e-09	Fibroblasts#1
CCNI	6.06243	0.288907	1.3408129857257594e-09	1.0577981481484594e-08	Fibroblasts#1
NCAPG	6.06041	0.952791	1.357762600817829e-09	1.070759678644957e-08	Fibroblasts#1
PGK1	6.05637	0.240324	1.3922906912194319e-09	1.0975687206958853e-08	Fibroblasts#1
GPRC5B	6.04353	1.25595	1.5077872399148131e-09	1.1867986523581874e-08	Fibroblasts#1
NSL1	6.04286	1.28444	1.5140437296756273e-09	1.191267663911064e-08	Fibroblasts#1
ATP2B4	6.04174	0.325531	1.5245800779137424e-09	1.1990994170308965e-08	Fibroblasts#1
CIP2A	6.04026	1.32142	1.5386866926533259e-09	1.2092702632639712e-08	Fibroblasts#1
PPIL4	6.03051	0.537975	1.634458450522095e-09	1.2820906359411691e-08	Fibroblasts#1
BOLA3	6.02869	0.453443	1.6529659637071637e-09	1.2956206561684901e-08	Fibroblasts#1
IVNS1ABP	6.01942	0.30337	1.7504144679901286e-09	1.3688746578510949e-08	Fibroblasts#1
LOC117667558	6.01476	0.966252	1.8014942207755858e-09	1.4077507800388718e-08	Fibroblasts#1
KAZALD1	6.00825	3.71037	1.875337183159739e-09	1.4626777279642633e-08	Fibroblasts#1
LOC117675478	6.00493	0.384219	1.9141440781825934e-09	1.490685870648215e-08	Fibroblasts#1
SRSF6	6.00147	0.268825	1.95534104666212e-09	1.5221930697218766e-08	Fibroblasts#1
HYPK	5.99224	0.226147	2.0696810020095163e-09	1.6099865481618244e-08	Fibroblasts#1
SKA1	5.98805	1.63647	2.123703349595338e-09	1.651385948043855e-08	Fibroblasts#1
SMARCD1	5.98209	0.386826	2.202912829888741e-09	1.7123321290634425e-08	Fibroblasts#1
TPM1	5.97907	0.238782	2.2441643516396692e-09	1.7430805603697855e-08	Fibroblasts#1
IGF1R	5.97753	0.287443	2.265419440198208e-09	1.7589260029271867e-08	Fibroblasts#1
RNF150	5.97189	1.06057	2.345205505370313e-09	1.8188155582907746e-08	Fibroblasts#1
LOC117655517	5.97077	0.534441	2.361342992108781e-09	1.829951912898157e-08	Fibroblasts#1
PLCB4	5.96393	1.36328	2.4624767642203454e-09	1.906890866739931e-08	Fibroblasts#1
NELL2	5.96297	1.16064	2.4768666730657954e-09	1.9173127766721803e-08	Fibroblasts#1
MRPL24	5.96109	0.300011	2.505636560989277e-09	1.9388540351444466e-08	Fibroblasts#1
DECR1	5.95054	0.334771	2.6726449686368403e-09	2.064204554951298e-08	Fibroblasts#1
ARGLU1	5.95037	0.273605	2.675372737363965e-09	2.065536273561984e-08	Fibroblasts#1
CENPE	5.9498	1.3953	2.684667446475751e-09	2.071935135013513e-08	Fibroblasts#1
MRPL21	5.94615	0.446394	2.7452943835249175e-09	2.1171372909738996e-08	Fibroblasts#1
SFPQ	5.94546	0.23612	2.756791867380278e-09	2.124412093084547e-08	Fibroblasts#1
RNPS1	5.94379	0.356461	2.785031524746246e-09	2.1453706539615263e-08	Fibroblasts#1
RNF146	5.9386	0.483313	2.87466904428566e-09	2.21193693228156e-08	Fibroblasts#1
SNRNP70	5.93446	0.349231	2.9481560402352365e-09	2.266787290854011e-08	Fibroblasts#1
BRCA2	5.93367	1.08412	2.962287729516094e-09	2.2768024024133593e-08	Fibroblasts#1
MRPS10	5.92681	0.533885	3.08870795193503e-09	2.37042788123336e-08	Fibroblasts#1
LOC117670748	5.92511	0.245235	3.120886959964686e-09	2.3924475343371744e-08	Fibroblasts#1
SYTL1	5.92067	2.09497	3.2063480460324844e-09	2.455218074088044e-08	Fibroblasts#1
RAD51C	5.9166	0.524033	3.2867416832718225e-09	2.5149072143785843e-08	Fibroblasts#1
LOC117665359	5.90853	3.04142	3.451709789319382e-09	2.6362353466998458e-08	Fibroblasts#1
LOC117661647	5.90705	2.63013	3.482974913000575e-09	2.659127323230372e-08	Fibroblasts#1
TMEM132A	5.90093	1.20985	3.614471561154557e-09	2.754412000860579e-08	Fibroblasts#1
CWC15	5.89417	0.333536	3.765614251026284e-09	2.8664067355352807e-08	Fibroblasts#1
PHF2	5.8923	0.36849	3.808486283259269e-09	2.8979694332098167e-08	Fibroblasts#1
EIF5B	5.88838	0.263366	3.899990895858909e-09	2.963215674029676e-08	Fibroblasts#1
CUNH11orf58	5.8828	0.366475	4.033735703595519e-09	3.05918872465389e-08	Fibroblasts#1
SPO11	5.88105	2.91124	4.0766959577554524e-09	3.089493111136984e-08	Fibroblasts#1
CEP131	5.87881	0.657915	4.132168628832675e-09	3.12807748757863e-08	Fibroblasts#1
LOC117670312	5.87826	1.11919	4.145942145421986e-09	3.1373502639419395e-08	Fibroblasts#1
G2E3	5.87734	1.48957	4.16899736296837e-09	3.152478792137324e-08	Fibroblasts#1
EXOSC1	5.86998	0.523096	4.358424861562742e-09	3.2932987858129926e-08	Fibroblasts#1
RAC2	5.86589	4.44682	4.467254791682548e-09	3.370583041686287e-08	Fibroblasts#1
DYRK1A	5.85851	0.316536	4.670319696077421e-09	3.516064019910811e-08	Fibroblasts#1
SDHD	5.85559	0.239376	4.75317683330388e-09	3.577134872390997e-08	Fibroblasts#1
LOC117675798	5.84382	1.41535	5.101701190716056e-09	3.826833659202208e-08	Fibroblasts#1
CCDC59	5.84342	0.746702	5.1139932333172856e-09	3.834656565441519e-08	Fibroblasts#1
RGN	5.83667	0.843139	5.325286562221979e-09	3.988732653210152e-08	Fibroblasts#1
LOC117661380	5.8347	1.45858	5.3885873667016785e-09	4.0332106825025695e-08	Fibroblasts#1
U2AF1	5.83203	0.400912	5.475589407883258e-09	4.096839577697605e-08	Fibroblasts#1
DGKZ	5.82906	0.919257	5.573985248723617e-09	4.16742965399485e-08	Fibroblasts#1
ASPSCR1	5.81938	0.546403	5.906682337542813e-09	4.395417301288638e-08	Fibroblasts#1
CDC123	5.81662	0.435907	6.004806441341014e-09	4.466820779982729e-08	Fibroblasts#1
RPS12	5.80818	0.155157	6.315710337996973e-09	4.6879288094840133e-08	Fibroblasts#1
RAD18	5.80739	0.719539	6.345370920297487e-09	4.708246923305089e-08	Fibroblasts#1
MCM6	5.80636	0.878465	6.384704965117544e-09	4.7357254881807e-08	Fibroblasts#1
PELI1	5.80053	0.41245	6.610581726632735e-09	4.8997336578783436e-08	Fibroblasts#1
TTK	5.80015	1.38265	6.625737515571014e-09	4.909199254247595e-08	Fibroblasts#1
OXTR	5.79205	1.19965	6.953311531373982e-09	5.1426522188383285e-08	Fibroblasts#1
CDCA5	5.78691	1.25741	7.169458400993219e-09	5.298706006019513e-08	Fibroblasts#1
EMP3	5.77799	0.444592	7.55978884993604e-09	5.579172961571657e-08	Fibroblasts#1
CDCA3	5.77452	1.42443	7.71735443853641e-09	5.687300623286607e-08	Fibroblasts#1
SKA3	5.76622	1.24199	8.106886668663232e-09	5.965822248877201e-08	Fibroblasts#1
MACO1	5.76609	0.400269	8.113310546520122e-09	5.968415689028723e-08	Fibroblasts#1
CIBAR1	5.7633	0.650583	8.248544599180327e-09	6.063564053033167e-08	Fibroblasts#1
CCNB1	5.75712	1.3531	8.556017877157955e-09	6.280617545133458e-08	Fibroblasts#1
LOC117673107	5.75483	4.35543	8.6726694729551e-09	6.361709043543649e-08	Fibroblasts#1
ZNF692	5.75417	0.669754	8.7070189693961e-09	6.382356533015667e-08	Fibroblasts#1
CENPH	5.75407	1.26781	8.712182788271228e-09	6.383868221110241e-08	Fibroblasts#1
RNF24	5.75313	0.436557	8.760522224280614e-09	6.415989423250845e-08	Fibroblasts#1
KNL1	5.7531	1.2925	8.762253446416035e-09	6.415989423250845e-08	Fibroblasts#1
RAD21	5.73542	0.525166	9.727219322025052e-09	7.102353859710594e-08	Fibroblasts#1
CCDC58	5.73333	0.494263	9.847718194920043e-09	7.185238695712133e-08	Fibroblasts#1
RPL7L1	5.72847	0.336366	1.0133887250914959e-08	7.388799195380183e-08	Fibroblasts#1
AUP1	5.72213	0.330011	1.051977146173092e-08	7.664724106081682e-08	Fibroblasts#1
SPARC	5.71876	0.418134	1.073067463588389e-08	7.815621940212247e-08	Fibroblasts#1
NDUFA2	5.71752	0.259129	1.0808959985397023e-08	7.869855796937635e-08	Fibroblasts#1
LOC117667559	5.71078	0.986365	1.1246241268993412e-08	8.182445529858303e-08	Fibroblasts#1
RAB2B	5.69448	1.18018	1.2374772500825325e-08	8.978143897937527e-08	Fibroblasts#1
CHAF1A	5.69064	0.965346	1.2656324961237155e-08	9.169487387439084e-08	Fibroblasts#1
HMMR	5.68804	1.67073	1.2850823060884618e-08	9.300579854507318e-08	Fibroblasts#1
KBTBD12	5.67495	2.82872	1.3873114676845998e-08	1.001579513832063e-07	Fibroblasts#1
TALDO1	5.66418	0.307997	1.4773004849374883e-08	1.0654266251390443e-07	Fibroblasts#1
KIFC1	5.66326	1.33491	1.4852311215270409e-08	1.0703960845375029e-07	Fibroblasts#1
BAZ1A	5.65049	0.397437	1.5999208754360925e-08	1.1498314029015745e-07	Fibroblasts#1
HEY2	5.6471	1.53542	1.6317710478821585e-08	1.171903122071126e-07	Fibroblasts#1
LZIC	5.64217	0.324303	1.6791559043859105e-08	1.205092956066081e-07	Fibroblasts#1
HEXA	5.63855	0.594076	1.7148621768006827e-08	1.22986091237242e-07	Fibroblasts#1
CENPK	5.63393	1.11648	1.7615138113577027e-08	1.2615601523721503e-07	Fibroblasts#1
CDC16	5.63246	0.898592	1.7765908201581578e-08	1.2714731867633994e-07	Fibroblasts#1
LOC117671036	5.62798	1.10801	1.823283158574668e-08	1.3039832263009866e-07	Fibroblasts#1
GPSM2	5.62718	0.453868	1.8317708544468357e-08	1.309598454222967e-07	Fibroblasts#1
SH3RF1	5.62074	0.60389	1.901435126993048e-08	1.3579888694968047e-07	Fibroblasts#1
ARHGEF25	5.61863	0.620036	1.9247271844080092e-08	1.3736705837957716e-07	Fibroblasts#1
LOC117671601	5.61277	0.521039	1.9910824741997678e-08	1.420043332170957e-07	Fibroblasts#1
ABRAXAS1	5.6109	0.978651	2.012719237845e-08	1.434480611930874e-07	Fibroblasts#1
UCHL3	5.60306	0.284191	2.1060317053320204e-08	1.4978732063182092e-07	Fibroblasts#1
FOCAD	5.60294	0.74473	2.1074527200624935e-08	1.4983661256319966e-07	Fibroblasts#1
GAL	5.5998	2.80422	2.1459672152243187e-08	1.5246960024495046e-07	Fibroblasts#1
CARD19	5.58511	1.46056	2.335520943624792e-08	1.6542335713224051e-07	Fibroblasts#1
ESCO2	5.57887	1.70698	2.4209144345156187e-08	1.712948841720006e-07	Fibroblasts#1
SPTLC3	5.57813	3.64151	2.4311577632262394e-08	1.7196055065459e-07	Fibroblasts#1
MIS18BP1	5.57259	1.36519	2.5098161454268633e-08	1.7734138592969835e-07	Fibroblasts#1
MYEF2	5.57212	0.320315	2.5165617815629226e-08	1.7775700463249703e-07	Fibroblasts#1
ASH2L	5.57012	0.543678	2.5456714798334226e-08	1.7968983562898263e-07	Fibroblasts#1
HDAC5	5.5594	0.425288	2.7070452959198326e-08	1.9062303566855256e-07	Fibroblasts#1
CASP6	5.55905	0.491328	2.7124881150353835e-08	1.9094098109361596e-07	Fibroblasts#1
CDC25B	5.55855	0.421207	2.7202819956375723e-08	1.9142415150840392e-07	Fibroblasts#1
EIF3J	5.54851	0.232048	2.881076576943178e-08	2.0246227102499637e-07	Fibroblasts#1
UBXN1	5.54726	0.278424	2.901778369805043e-08	2.038474545586935e-07	Fibroblasts#1
LOC117661619	5.54384	2.20514	2.9591023664520085e-08	2.0737897176943035e-07	Fibroblasts#1
CKS2	5.53691	0.796231	3.078531189962415e-08	2.1559021537098142e-07	Fibroblasts#1
LOC117658443	5.5321	1.79975	3.1641467957533946e-08	2.2122158117184822e-07	Fibroblasts#1
CENPN	5.53052	1.35165	3.1928913427206854e-08	2.2300401257963986e-07	Fibroblasts#1
MCM5	5.52556	1.1545	3.2843992267071305e-08	2.2908434186144652e-07	Fibroblasts#1
RASA3	5.51796	0.505396	3.429541317873684e-08	2.3904588197017963e-07	Fibroblasts#1
CKAP2	5.51282	1.38916	3.531302252771989e-08	2.4580586496045265e-07	Fibroblasts#1
LOC117669535	5.50963	0.579381	3.595871969266276e-08	2.499622855231603e-07	Fibroblasts#1
CNTRL	5.50731	0.707201	3.643580883792595e-08	2.531077466456395e-07	Fibroblasts#1
ARHGAP6	5.5009	0.756553	3.778593729652267e-08	2.62132776331084e-07	Fibroblasts#1
EIF1B	5.48819	0.282983	4.060639607515354e-08	2.81130659406285e-07	Fibroblasts#1
ACKR3	5.48654	0.8131	4.0987994105485196e-08	2.8348651971545763e-07	Fibroblasts#1
NFATC2	5.48329	0.609854	4.174982236424231e-08	2.8856165000779026e-07	Fibroblasts#1
LOC117660393	5.47955	0.196377	4.2641897169450777e-08	2.9452958706000176e-07	Fibroblasts#1
RPA2	5.47323	1.122	4.418934510319628e-08	3.050131758078769e-07	Fibroblasts#1
SEMA4C	5.4625	0.420242	4.694756890743544e-08	3.235395794937506e-07	Fibroblasts#1
SEMA3B	5.46123	1.0021	4.7284404144241854e-08	3.256122082639445e-07	Fibroblasts#1
GINS1	5.45363	0.752785	4.935051993364617e-08	3.396127555313404e-07	Fibroblasts#1
WDR61	5.45302	0.348332	4.9522328850965315e-08	3.406811813968647e-07	Fibroblasts#1
HELLS	5.4512	0.776963	5.0031845191233445e-08	3.439564026623774e-07	Fibroblasts#1
CCNA2	5.44968	1.31621	5.046110974507044e-08	3.466759085056024e-07	Fibroblasts#1
UBASH3B	5.43956	1.0297	5.3412137251601326e-08	3.6560758930818425e-07	Fibroblasts#1
GSTO1	5.41991	0.562601	5.962896476427852e-08	4.0627043420825706e-07	Fibroblasts#1
MFAP1	5.39084	0.438308	7.012763560834067e-08	4.763818890186389e-07	Fibroblasts#1
COL17A1	5.38934	1.32866	7.071644946688128e-08	4.802232528461951e-07	Fibroblasts#1
RPL31	5.38425	0.170461	7.274770072918852e-08	4.933660375976564e-07	Fibroblasts#1
FKBP3	5.36797	0.291171	7.96272711103527e-08	5.382489725006206e-07	Fibroblasts#1
TPRKB	5.35842	0.519664	8.395220939690378e-08	5.669253038111781e-07	Fibroblasts#1
TMEM9B	5.34363	0.278034	9.11037152707123e-08	6.13809417812462e-07	Fibroblasts#1
BAZ2B	5.34143	0.278622	9.221842938795412e-08	6.211164699254777e-07	Fibroblasts#1
CAPRIN1	5.33483	0.259253	9.563357213107494e-08	6.434866999587825e-07	Fibroblasts#1
CCDC7	5.32887	0.328629	9.882526070787646e-08	6.645280434989289e-07	Fibroblasts#1
PHACTR3	5.32648	1.61974	1.0013243837303537e-07	6.728782171179194e-07	Fibroblasts#1
MMP19	5.32249	1.10045	1.0235460958190703e-07	6.873621301874037e-07	Fibroblasts#1
KIF2C	5.31485	1.40349	1.0674712171533339e-07	7.156925101845952e-07	Fibroblasts#1
SOD1	5.31244	0.215606	1.081654808975835e-07	7.247298480842973e-07	Fibroblasts#1
RFC3	5.31022	0.982333	1.0949168342522878e-07	7.331383604233845e-07	Fibroblasts#1
SHCBP1	5.30086	1.57113	1.1526091109739615e-07	7.705148857153962e-07	Fibroblasts#1
NOP58	5.29803	0.343853	1.1705579082708148e-07	7.817518957150609e-07	Fibroblasts#1
DIO2	5.29588	4.5292	1.1844401832451121e-07	7.905101261911199e-07	Fibroblasts#1
LOC117676456	5.29368	0.151199	1.1988101574192552e-07	7.998414739112003e-07	Fibroblasts#1
IL16	5.29179	0.611902	1.2112456163736986e-07	8.073532552402798e-07	Fibroblasts#1
FAM102A	5.27782	0.441623	1.307322107731339e-07	8.688605406339733e-07	Fibroblasts#1
BCL11A	5.27583	0.285839	1.3215666259633113e-07	8.780440885152626e-07	Fibroblasts#1
DNAJC8	5.27224	0.457132	1.3476841148381245e-07	8.948187785713909e-07	Fibroblasts#1
ARID2	5.27187	0.257551	1.3503845893307176e-07	8.963226701771738e-07	Fibroblasts#1
LOC117665175	5.26798	0.392251	1.3793082602590015e-07	9.143414467282135e-07	Fibroblasts#1
TAX1BP3	5.26092	0.275594	1.4333564533120573e-07	9.49558283827553e-07	Fibroblasts#1
TRIL	5.25671	1.29096	1.4665230981843208e-07	9.699693100876566e-07	Fibroblasts#1
SNX12	5.24723	0.242916	1.544024073587671e-07	1.0192638712846387e-06	Fibroblasts#1
FAM162A	5.24346	0.375675	1.5759496833546136e-07	1.0393390686474851e-06	Fibroblasts#1
PRC1	5.23812	1.32061	1.622248072500544e-07	1.067820021627077e-06	Fibroblasts#1
NCKAP5	5.23598	0.674345	1.64113334164335e-07	1.0799056128850726e-06	Fibroblasts#1
SNX2	5.23519	0.295348	1.6481209937433985e-07	1.0838106841603953e-06	Fibroblasts#1
GON7	5.23336	0.835383	1.6645877108755108e-07	1.0935910901037548e-06	Fibroblasts#1
LRRC45	5.22962	1.61013	1.6986131485791572e-07	1.114877373635357e-06	Fibroblasts#1
UBE2I	5.22249	0.285083	1.765346278085704e-07	1.1568329335191992e-06	Fibroblasts#1
MRPL19	5.21648	0.317226	1.8235713944471837e-07	1.1942274900383832e-06	Fibroblasts#1
PSMA1	5.21249	0.297097	1.8632471528274372e-07	1.2186595534365155e-06	Fibroblasts#1
NGDN	5.21032	0.653777	1.885177170581316e-07	1.2322198063536116e-06	Fibroblasts#1
LOC117676911	5.20431	0.642149	1.9472164800404306e-07	1.271156257807554e-06	Fibroblasts#1
PXYLP1	5.19901	1.30693	2.003475673377296e-07	1.3062255237606869e-06	Fibroblasts#1
RGS10	5.19399	1.0255	2.0583472874982674e-07	1.3411510673813497e-06	Fibroblasts#1
TMEM126A	5.19185	0.526534	2.0821190098798568e-07	1.3562106196315536e-06	Fibroblasts#1
PTTG1	5.19085	1.56907	2.093353129031075e-07	1.3630967242912566e-06	Fibroblasts#1
KIF22	5.18968	1.3893	2.106533644086347e-07	1.371245477426606e-06	Fibroblasts#1
LOC117676339	5.18888	1.4859	2.1156180257364557e-07	1.3767235480156012e-06	Fibroblasts#1
TRERF1	5.1803	1.10318	2.2153006597309935e-07	1.4402253152003487e-06	Fibroblasts#1
IVD	5.17831	1.5281	2.2390178064047235e-07	1.4551848282042445e-06	Fibroblasts#1
LOC117670090	5.17766	1.77689	2.2468438954336275e-07	1.4592808049095133e-06	Fibroblasts#1
RIMS1	5.17511	2.19887	2.2778022672444385e-07	1.477592312218477e-06	Fibroblasts#1
TXNDC12	5.16759	0.305114	2.371263804766247e-07	1.5367670936241707e-06	Fibroblasts#1
RAPGEF6	5.16628	0.263266	2.3880493485046676e-07	1.5471583172890016e-06	Fibroblasts#1
VLDLR	5.1639	2.5953	2.4185098799558727e-07	1.5659071676354744e-06	Fibroblasts#1
RNMT	5.15658	0.379829	2.515072753463552e-07	1.6253608315397265e-06	Fibroblasts#1
POLR2F	5.15476	0.28971	2.539619616873955e-07	1.640194244559668e-06	Fibroblasts#1
DNMT1	5.15464	0.419951	2.541203904305093e-07	1.6407026336986113e-06	Fibroblasts#1
SNU13	5.15222	0.472787	2.574236811379004e-07	1.6609879714299073e-06	Fibroblasts#1
CDC45	5.15077	1.39086	2.594255237630888e-07	1.6728557505061582e-06	Fibroblasts#1
TPI1	5.13247	0.197069	2.859683254818383e-07	1.8376790644373018e-06	Fibroblasts#1
KIF23	5.13126	1.20658	2.87800919459385e-07	1.847724992274648e-06	Fibroblasts#1
WDR76	5.13	0.777054	2.897476264884685e-07	1.8596430919900679e-06	Fibroblasts#1
LOC117671570	5.12799	0.314566	2.92847289079839e-07	1.8777806078287621e-06	Fibroblasts#1
FMC1	5.11784	0.543371	3.090508565134458e-07	1.9779831404279403e-06	Fibroblasts#1
FAM133B	5.11465	0.736789	3.1431742340216663e-07	2.0104398775285257e-06	Fibroblasts#1
NUSAP1	5.11136	1.37624	3.19840170374751e-07	2.0419572663844605e-06	Fibroblasts#1
DIAPH3	5.10611	1.21885	3.2886613805755e-07	2.096980086629043e-06	Fibroblasts#1
TK1	5.10395	1.22026	3.326330265417009e-07	2.120244937291816e-06	Fibroblasts#1
BZW1	5.10382	0.152801	3.328679985784106e-07	2.120244937291816e-06	Fibroblasts#1
ABCE1	5.09626	0.280994	3.464379121580286e-07	2.204244681900681e-06	Fibroblasts#1
MYG1	5.09439	0.58825	3.498743955489144e-07	2.2247342241530137e-06	Fibroblasts#1
SRSF9	5.0923	0.213532	3.537486103869594e-07	2.2486743815919662e-06	Fibroblasts#1
EIF3H	5.0913	0.218204	3.5562290970258034e-07	2.2598908151924086e-06	Fibroblasts#1
MED22	5.08802	0.419524	3.6181265497099513e-07	2.2985153942185165e-06	Fibroblasts#1
FAT3	5.08691	0.805653	3.639522865813184e-07	2.310681651666649e-06	Fibroblasts#1
NUP43	5.08417	0.511248	3.6924125002308956e-07	2.343537665502699e-06	Fibroblasts#1
GNB4	5.07001	0.305745	3.977942397189278e-07	2.521650396099381e-06	Fibroblasts#1
BPHL	5.06924	0.918673	3.9940253942427916e-07	2.5293958417655263e-06	Fibroblasts#1
LOC117677648	5.06919	0.749853	3.9950764619247563e-07	2.5293958417655263e-06	Fibroblasts#1
LOC117677997	5.06696	0.437842	4.042297323956656e-07	2.5561476442089046e-06	Fibroblasts#1
PKD1	5.05428	0.552276	4.3200994752503203e-07	2.727625996904213e-06	Fibroblasts#1
MLF2	5.05335	0.383351	4.3413100797096587e-07	2.7401774109372556e-06	Fibroblasts#1
FKBP2	5.04852	0.243006	4.452378862878909e-07	2.806470605598261e-06	Fibroblasts#1
DPEP1	5.04602	3.61052	4.511102594633212e-07	2.8412492259894558e-06	Fibroblasts#1
DCK	5.04412	1.42789	4.5562315932505654e-07	2.867917886357076e-06	Fibroblasts#1
GPATCH11	5.04393	0.727769	4.560609111498599e-07	2.869795699846398e-06	Fibroblasts#1
LOC117673672	5.04033	0.464656	4.6473941721086125e-07	2.9208340227331778e-06	Fibroblasts#1
DNER	5.03457	1.4169	4.789322534757139e-07	3.0054459064910423e-06	Fibroblasts#1
TOPBP1	5.03388	0.423476	4.806464735407396e-07	3.0152838661655114e-06	Fibroblasts#1
SLK	5.02911	0.23215	4.927698881027543e-07	3.0847574838257272e-06	Fibroblasts#1
NRXN1	5.02871	0.73829	4.938005433454168e-07	3.0902695602550056e-06	Fibroblasts#1
BUB1	5.02642	1.36238	4.997237903848577e-07	3.12543748936236e-06	Fibroblasts#1
TMEM108	5.02353	0.784027	5.073014577830398e-07	3.1718669214909808e-06	Fibroblasts#1
ASF1B	5.01724	0.631974	5.242003942970099e-07	3.273548760866309e-06	Fibroblasts#1
INAVA	5.01715	3.33397	5.244281247420053e-07	3.273977583125476e-06	Fibroblasts#1
NUTF2	5.01338	0.279106	5.348217392577347e-07	3.335829048224834e-06	Fibroblasts#1
LOC117666568	5.01186	1.11967	5.390626245661442e-07	3.3602440949257864e-06	Fibroblasts#1
LOC117663196	5.00323	1.17676	5.637787491849668e-07	3.504759285555473e-06	Fibroblasts#1
ATP5F1A	5.00201	0.20461	5.673554819828388e-07	3.525929313300958e-06	Fibroblasts#1
PLEKHF1	5.00054	0.692866	5.716962455815994e-07	3.551833330155768e-06	Fibroblasts#1
LOC117660280	4.9975	1.17757	5.807755435919298e-07	3.6060642575422903e-06	Fibroblasts#1
APELA	4.99697	3.14591	5.823862064210069e-07	3.6149744531856405e-06	Fibroblasts#1
RIPPLY2	4.99648	3.50797	5.838495883702145e-07	3.6218734410560957e-06	Fibroblasts#1
POLR2K	4.99518	0.384041	5.878031912484828e-07	3.6453007187307988e-06	Fibroblasts#1
ANKRD10	4.99356	0.23134	5.927558640793174e-07	3.673801249727368e-06	Fibroblasts#1
FAM183A	4.99284	1.82769	5.949642248872044e-07	3.686378278402567e-06	Fibroblasts#1
ACAT2	4.99196	0.608142	5.976970712557938e-07	3.7021964543057488e-06	Fibroblasts#1
GRAMD2B	4.98921	1.05051	6.062826807207672e-07	3.7497345003832787e-06	Fibroblasts#1
SMC1A	4.98755	0.297377	6.114909766816452e-07	3.780810685803035e-06	Fibroblasts#1
GDAP1L1	4.98328	1.43201	6.251596146199705e-07	3.860684172734129e-06	Fibroblasts#1
PCNX2	4.97415	1.91533	6.55359418829518e-07	4.041121305502687e-06	Fibroblasts#1
KLHL8	4.96288	1.13291	6.945672673393708e-07	4.273924682704416e-06	Fibroblasts#1
ANAPC11	4.95892	0.387663	7.088622845439963e-07	4.3592806700833805e-06	Fibroblasts#1
TAF11	4.94321	0.348478	7.684682225094222e-07	4.714569723967641e-06	Fibroblasts#1
PLXDC2	4.94232	1.05108	7.71965239389421e-07	4.734612789735535e-06	Fibroblasts#1
FBL	4.93069	0.369136	8.194049959415349e-07	5.0151094354637566e-06	Fibroblasts#1
QPCT	4.92848	1.21119	8.287000986140638e-07	5.068984882547778e-06	Fibroblasts#1
SEPTIN3	4.92227	3.69299	8.554449835956879e-07	5.224814272210696e-06	Fibroblasts#1
ENAH	4.92186	0.240144	8.572718557330945e-07	5.234419046738144e-06	Fibroblasts#1
NMNAT2	4.92159	1.18621	8.584430250001308e-07	5.2384621356589665e-06	Fibroblasts#1
LOC117675306	4.91489	0.563043	8.883037738275054e-07	5.417468615316013e-06	Fibroblasts#1
CTCF	4.89975	0.300394	9.59578686402619e-07	5.826256077352539e-06	Fibroblasts#1
PRDM5	4.89446	0.524617	9.857639949374374e-07	5.9781910158507e-06	Fibroblasts#1
SCUBE3	4.88932	1.05842	1.0118638802388638e-06	6.127447557209924e-06	Fibroblasts#1
CDPF1	4.88718	0.336055	1.0229051302528901e-06	6.188846647852803e-06	Fibroblasts#1
XRCC5	4.88698	0.621267	1.0239461725265543e-06	6.193324733797845e-06	Fibroblasts#1
VPS29	4.88421	0.21868	1.038452302731528e-06	6.275532515303301e-06	Fibroblasts#1
LOC117665303	4.8767	0.779696	1.0787779111941073e-06	6.503950130670273e-06	Fibroblasts#1
PEBP1	4.87459	0.427847	1.0903364727038854e-06	6.565943714939752e-06	Fibroblasts#1
GEMIN6	4.87037	0.875323	1.1139062922386725e-06	6.705917874568177e-06	Fibroblasts#1
BMP5	4.86878	1.6403	1.122882613878577e-06	6.757980363000804e-06	Fibroblasts#1
PBX4	4.86835	0.279164	1.1253513978348882e-06	6.7708587610743945e-06	Fibroblasts#1
IFT20	4.86528	0.54582	1.1429726688339699e-06	6.874870380657394e-06	Fibroblasts#1
ATP5PB	4.86307	0.203286	1.1557772505612786e-06	6.949857770465322e-06	Fibroblasts#1
WASF3	4.86237	1.24725	1.1598803011397966e-06	6.972493060268818e-06	Fibroblasts#1
CACYBP	4.86139	0.308468	1.1656677899307622e-06	7.003193263323081e-06	Fibroblasts#1
TTC9C	4.85793	0.425068	1.1861936053274474e-06	7.12235209406501e-06	Fibroblasts#1
LOC117677548	4.8576	1.10726	1.1881950966414798e-06	7.132289202149775e-06	Fibroblasts#1
PIK3R2	4.8509	1.00855	1.229017437278044e-06	7.37517956603323e-06	Fibroblasts#1
HSD17B10	4.84771	0.424071	1.248932680874032e-06	7.485958465471811e-06	Fibroblasts#1
PCLAF	4.84199	1.06468	1.285478623798864e-06	7.698285281830672e-06	Fibroblasts#1
PSMD9	4.83731	0.308981	1.316072552132298e-06	7.87462829666834e-06	Fibroblasts#1
LOC117668510	4.83686	0.30087	1.319059428125671e-06	7.89020639613795e-06	Fibroblasts#1
PSMA3	4.83414	0.216891	1.3372302786587371e-06	7.994252345522157e-06	Fibroblasts#1
MRPL35	4.83377	0.536603	1.3397011491249658e-06	8.006698244029957e-06	Fibroblasts#1
LOC117663247	4.83087	0.878293	1.3593987878564367e-06	8.122062481988109e-06	Fibroblasts#1
CUNH18orf54	4.8293	0.983506	1.370155617809109e-06	8.179209130326243e-06	Fibroblasts#1
TYMS	4.82801	1.35101	1.3790280099840127e-06	8.229470023162324e-06	Fibroblasts#1
MRPS5	4.82796	0.441235	1.3793748034742271e-06	8.229470023162324e-06	Fibroblasts#1
UAP1L1	4.81938	0.62241	1.4400466929911399e-06	8.57652809080921e-06	Fibroblasts#1
NCAPD2	4.81833	0.958837	1.44765732870616e-06	8.619360947861987e-06	Fibroblasts#1
ACBD6	4.81397	0.560794	1.4796011418318126e-06	8.801916272348035e-06	Fibroblasts#1
MRPL54	4.81108	0.301153	1.5011469571989169e-06	8.919777084302918e-06	Fibroblasts#1
LOC117660188	4.8018	3.0842	1.5724541901071472e-06	9.330015737957743e-06	Fibroblasts#1
LPAR1	4.80102	0.39586	1.5786290085178274e-06	9.36395414476151e-06	Fibroblasts#1
VRK1	4.79966	0.62905	1.5893254580799137e-06	9.419258826276667e-06	Fibroblasts#1
UBTF	4.78504	0.244502	1.7095473869808085e-06	1.0105575492885118e-05	Fibroblasts#1
NSMCE1	4.78424	0.375474	1.7163814127514772e-06	1.0143060183365965e-05	Fibroblasts#1
SEPTIN2	4.78382	0.269783	1.7199511920760123e-06	1.016123862987961e-05	Fibroblasts#1
NDUFA7	4.77207	0.313747	1.8234568389547685e-06	1.0760381914049885e-05	Fibroblasts#1
CUNH3orf14	4.77108	0.890952	1.8323980598632e-06	1.081004564808376e-05	Fibroblasts#1
LOC117658445	4.7703	0.950086	1.8395508586656872e-06	1.0849133330634911e-05	Fibroblasts#1
MAEA	4.76754	0.316598	1.8648747693872946e-06	1.0989040188462263e-05	Fibroblasts#1
SF3A3	4.76721	0.254885	1.8679669996005281e-06	1.1004111262958694e-05	Fibroblasts#1
TM9SF3	4.76352	0.303295	1.90246578517853e-06	1.1197727553997623e-05	Fibroblasts#1
POP5	4.75988	0.516781	1.937095518178742e-06	1.1391782014478011e-05	Fibroblasts#1
DYNLL1	4.75846	0.28099	1.9507613602141677e-06	1.1465597109448377e-05	Fibroblasts#1
PRR7	4.75734	0.65664	1.9615984874079566e-06	1.1526001046622315e-05	Fibroblasts#1
LOC117667486	4.75065	1.17174	2.02767847968314e-06	1.1897293656590101e-05	Fibroblasts#1
GPCPD1	4.7444	0.450701	2.0912324656581636e-06	1.225823973037854e-05	Fibroblasts#1
LOC117671649	4.74006	0.5423	2.1365370969101052e-06	1.2514611003329736e-05	Fibroblasts#1
AEBP1	4.73819	0.642492	2.1563420904659672e-06	1.2623432664408704e-05	Fibroblasts#1
SLX4IP	4.73679	1.68236	2.1713114167683023e-06	1.270745035295478e-05	Fibroblasts#1
HDGFL2	4.73671	0.314189	2.172205587948427e-06	1.2709069817152495e-05	Fibroblasts#1
TUBA1A	4.73634	0.23456	2.176144144044367e-06	1.2724879237745797e-05	Fibroblasts#1
GLO1	4.7344	0.285128	2.197024751199216e-06	1.284332872875134e-05	Fibroblasts#1
PTPMT1	4.72973	0.494426	2.248221932670859e-06	1.313358776104075e-05	Fibroblasts#1
USF1	4.72891	0.326565	2.257298431703785e-06	1.3180701736101847e-05	Fibroblasts#1
CRTAP	4.72701	0.272026	2.2785515456885865e-06	1.3297257290872747e-05	Fibroblasts#1
NCAPG2	4.7251	1.48924	2.2999967310077445e-06	1.3418603377078345e-05	Fibroblasts#1
KIF20B	4.72138	1.19924	2.3425081934494776e-06	1.365887992798034e-05	Fibroblasts#1
IDH3B	4.71447	0.493184	2.4234393942091662e-06	1.411478580956629e-05	Fibroblasts#1
LOC117677055	4.71233	2.25593	2.449000223763662e-06	1.4255591517456857e-05	Fibroblasts#1
EMC10	4.7114	0.239317	2.4602642901364433e-06	1.4304977368327235e-05	Fibroblasts#1
DSN1	4.71024	0.855844	2.4742116325472326e-06	1.438201017585984e-05	Fibroblasts#1
BAP1	4.70996	0.657118	2.4776595704713705e-06	1.4397986148789447e-05	Fibroblasts#1
MELK	4.70934	1.44986	2.4851798572158914e-06	1.443761134662001e-05	Fibroblasts#1
SASS6	4.70326	0.953337	2.5603408169157626e-06	1.4853296232969881e-05	Fibroblasts#1
RCOR1	4.69791	0.219382	2.628429215764914e-06	1.5222554459226005e-05	Fibroblasts#1
UNC5D	4.6851	1.50673	2.7982292404893372e-06	1.6151416841556933e-05	Fibroblasts#1
MTFR2	4.6834	1.37774	2.82158801660563e-06	1.6277114951175362e-05	Fibroblasts#1
HCFC1R1	4.68006	1.01501	2.8679337978786673e-06	1.6535204863231542e-05	Fibroblasts#1
CNTN2	4.67634	2.63601	2.9204705109272027e-06	1.6823969920631015e-05	Fibroblasts#1
FOXO1	4.67562	0.748715	2.9307065455524803e-06	1.687821287831749e-05	Fibroblasts#1
NCAPD3	4.6748	1.41361	2.9424128249077643e-06	1.69408903986228e-05	Fibroblasts#1
CEP20	4.66475	0.205863	3.0899442694573264e-06	1.7765453323530766e-05	Fibroblasts#1
CHD7	4.6547	0.637261	3.24455712894792e-06	1.8602428798087755e-05	Fibroblasts#1
KCTD17	4.65113	1.59635	3.301286043217297e-06	1.8917141043302233e-05	Fibroblasts#1
CXXC4	4.65019	0.366393	3.3162872998102727e-06	1.899781282827577e-05	Fibroblasts#1
COG7	4.64276	0.766982	3.4378395563380854e-06	1.966130913812359e-05	Fibroblasts#1
PEPD	4.64184	0.184595	3.453156220508798e-06	1.9743420690759054e-05	Fibroblasts#1
ERICH2	4.64012	1.95411	3.482016348899255e-06	1.990289989152829e-05	Fibroblasts#1
SAFB	4.63984	0.24191	3.486801852901758e-06	1.991919026874185e-05	Fibroblasts#1
GTSE1	4.63682	1.10192	3.5381459782639496e-06	2.019009112021261e-05	Fibroblasts#1
DCHS2	4.63304	4.00321	3.6032734043859382e-06	2.055033983997666e-05	Fibroblasts#1
MEAF6	4.63219	0.253898	3.6181284491673626e-06	2.062363275248181e-05	Fibroblasts#1
NOP10	4.60259	0.315719	4.172649148570816e-06	2.3640417678236474e-05	Fibroblasts#1
POLD2	4.59742	0.47242	4.27761820865745e-06	2.420181846860811e-05	Fibroblasts#1
DAB2IP	4.5966	0.43329	4.294439955927426e-06	2.4290315364895357e-05	Fibroblasts#1
CLSPN	4.58847	1.12901	4.465109584767652e-06	2.5214087951515113e-05	Fibroblasts#1
NOLC1	4.58838	0.260673	4.466895090043126e-06	2.5217252232133203e-05	Fibroblasts#1
CTNNB1	4.58277	0.176505	4.588461180087559e-06	2.586806257730546e-05	Fibroblasts#1
PDLIM7	4.58216	0.554382	4.602040010905154e-06	2.5937510828165604e-05	Fibroblasts#1
MBNL1	4.57556	0.256137	4.749422982346995e-06	2.6731575949042438e-05	Fibroblasts#1
LOC117655317	4.57381	1.39148	4.789354983928224e-06	2.694895944073117e-05	Fibroblasts#1
SNRNP40	4.57152	0.367267	4.841940453282853e-06	2.7222523996154323e-05	Fibroblasts#1
GNL3	4.56975	0.611278	4.883006010793687e-06	2.743529658357691e-05	Fibroblasts#1
LOC117667337	4.56878	2.33609	4.9056168223837545e-06	2.7542910817000768e-05	Fibroblasts#1
NDUFA6	4.56196	0.495129	5.067932507597409e-06	2.841548755213224e-05	Fibroblasts#1
SEMA6C	4.55793	1.02535	5.165970642560875e-06	2.8957291322393923e-05	Fibroblasts#1
ACTR2	4.5559	0.288395	5.216289688103481e-06	2.923138868778491e-05	Fibroblasts#1
RPL10A	4.55419	0.16185	5.258719595818014e-06	2.9445110293994065e-05	Fibroblasts#1
SHISA6	4.54994	1.61665	5.366244965275986e-06	3.0030837444338124e-05	Fibroblasts#1
LOC117663723	4.54932	0.357643	5.382020484872898e-06	3.011093439525383e-05	Fibroblasts#1
TMEM178A	4.53817	0.46321	5.6745860367419395e-06	3.1687467280048656e-05	Fibroblasts#1
LOC117669116	4.52641	0.283173	5.999371015137573e-06	3.338336134214021e-05	Fibroblasts#1
CCNF	4.52623	1.53333	6.0045842537692385e-06	3.339056648158881e-05	Fibroblasts#1
LOC117670513	4.52162	0.238076	6.13681721703798e-06	3.4065293629528786e-05	Fibroblasts#1
HAUS2	4.51491	0.691095	6.33441305800404e-06	3.513371705009355e-05	Fibroblasts#1
CHTF8	4.51349	0.20897	6.376965955456145e-06	3.536020750569877e-05	Fibroblasts#1
TUBB	4.51018	0.186909	6.477152349434979e-06	3.5867427174716214e-05	Fibroblasts#1
PLXNB1	4.50669	1.07213	6.584537698877629e-06	3.6432671896773726e-05	Fibroblasts#1
CCT2	4.50606	0.215784	6.6042444224038024e-06	3.6522074945281426e-05	Fibroblasts#1
TRA2A	4.50022	0.339684	6.788426417526594e-06	3.746010213189005e-05	Fibroblasts#1
PIP4K2A	4.49427	0.581882	6.980801000253971e-06	3.849071175682494e-05	Fibroblasts#1
USP1	4.49182	0.416202	7.061748218239544e-06	3.889536087129369e-05	Fibroblasts#1
TIMM8A	4.49137	0.326727	7.076713335707805e-06	3.895693784136768e-05	Fibroblasts#1
TBCD	4.49087	0.478366	7.09337681744648e-06	3.9038228618583125e-05	Fibroblasts#1
CHCHD3	4.48666	0.270302	7.234839324648769e-06	3.9784851140594606e-05	Fibroblasts#1
RABEPK	4.48598	1.01524	7.258108739801998e-06	3.990215069213262e-05	Fibroblasts#1
LOC117658957	4.48255	0.927323	7.3755334482934894e-06	4.0515240183139817e-05	Fibroblasts#1
NAPG	4.47841	0.384569	7.520017688793772e-06	4.127587309025126e-05	Fibroblasts#1
SDHAF2	4.47456	0.236057	7.657029193276563e-06	4.1983119841558736e-05	Fibroblasts#1
LIMA1	4.46749	0.371525	7.914130673155377e-06	4.336968893651681e-05	Fibroblasts#1
SUV39H1	4.46701	0.838702	7.932056059024831e-06	4.3456350775328216e-05	Fibroblasts#1
KIF20A	4.46254	1.32971	8.099558351620376e-06	4.433719603044615e-05	Fibroblasts#1
MCM4	4.46249	0.697076	8.10145237674333e-06	4.433719603044615e-05	Fibroblasts#1
DYNC2H1	4.45921	0.569208	8.226116950519568e-06	4.4995526227091225e-05	Fibroblasts#1
RRP8	4.45449	0.682447	8.40935697199331e-06	4.597338500784549e-05	Fibroblasts#1
NEDD4L	4.45375	0.332314	8.43819470067063e-06	4.61187895708719e-05	Fibroblasts#1
NMS	4.45305	1.2057	8.46580977638562e-06	4.624515993294724e-05	Fibroblasts#1
DDX18	4.45228	0.460805	8.496153960404423e-06	4.639712050624507e-05	Fibroblasts#1
LLPH	4.45202	0.35063	8.506732804331265e-06	4.6431737287602874e-05	Fibroblasts#1
RASL11A	4.44906	1.77163	8.624604356697024e-06	4.7025226880501946e-05	Fibroblasts#1
WDR77	4.44743	0.488959	8.690536265726752e-06	4.732203914218353e-05	Fibroblasts#1
EPB41L1	4.44634	0.339679	8.7345320050682e-06	4.7536454854658584e-05	Fibroblasts#1
LOC117666870	4.44559	1.93824	8.765115192450215e-06	4.769028971879535e-05	Fibroblasts#1
ORMDL1	4.44552	0.543367	8.767838644822301e-06	4.769250074692849e-05	Fibroblasts#1
COPS5	4.4425	0.282971	8.891924570631842e-06	4.835468518819424e-05	Fibroblasts#1
KBTBD11	4.44127	1.52063	8.943137594671402e-06	4.860749963325098e-05	Fibroblasts#1
LOC117661265	4.4407	0.595483	8.96676228870182e-06	4.872303806450622e-05	Fibroblasts#1
MZT1	4.44008	0.502554	8.99253926945832e-06	4.885020738539473e-05	Fibroblasts#1
GRM7	4.43756	2.33121	9.098473218883074e-06	4.939959753739655e-05	Fibroblasts#1
LOC117658601	4.43402	0.242194	9.249215693824955e-06	5.0178335958355055e-05	Fibroblasts#1
CLDN11	4.42926	3.81955	9.455628518814219e-06	5.125762491513118e-05	Fibroblasts#1
PRMT5	4.42435	0.713477	9.673167390347284e-06	5.239547484092583e-05	Fibroblasts#1
FKBP10	4.41547	0.31519	1.0079017251782786e-05	5.452205311260055e-05	Fibroblasts#1
B9D1	4.41183	0.336854	1.0249978419561656e-05	5.538863371221779e-05	Fibroblasts#1
TIMM10	4.40529	0.420088	1.0564385176984721e-05	5.7042691526200554e-05	Fibroblasts#1
KIF14	4.40484	1.50868	1.0586376399092831e-05	5.7146442544591594e-05	Fibroblasts#1
PBK	4.40051	1.11631	1.079956189389082e-05	5.823614945296169e-05	Fibroblasts#1
POLE2	4.38861	1.05714	1.1407820301334159e-05	6.135541292457826e-05	Fibroblasts#1
LOC117674090	4.38686	1.14666	1.1500112290920984e-05	6.181948584069642e-05	Fibroblasts#1
ABI2	4.38046	0.256772	1.1842836641668894e-05	6.357683081223692e-05	Fibroblasts#1
CCND1	4.38041	0.193403	1.1845559255935898e-05	6.357683081223692e-05	Fibroblasts#1
TAF15	4.36695	0.197108	1.2599082703465384e-05	6.744523258398647e-05	Fibroblasts#1
TPX2	4.36629	1.11452	1.2637645265057716e-05	6.75989221649384e-05	Fibroblasts#1
MDM1	4.36011	0.437137	1.2999728041580809e-05	6.949958500775527e-05	Fibroblasts#1
ZDHHC3	4.35996	0.312804	1.3008657581389915e-05	6.952926486568389e-05	Fibroblasts#1
LOC117662719	4.35929	6.89988	1.3048415275172857e-05	6.972151638984438e-05	Fibroblasts#1
SOGA3	4.35677	1.22871	1.3199547922113554e-05	7.045806402512015e-05	Fibroblasts#1
GLIS1	4.3566	1.26455	1.3209615443976642e-05	7.04935220853957e-05	Fibroblasts#1
EIF4A3	4.35226	0.179904	1.347395700195815e-05	7.182969618526407e-05	Fibroblasts#1
DCTN6	4.35089	0.222365	1.3558367716142373e-05	7.222357212768075e-05	Fibroblasts#1
CENPF	4.34739	1.30718	1.377684771132715e-05	7.329254495793402e-05	Fibroblasts#1
ZNRF1	4.3472	0.462619	1.3788383967315753e-05	7.333496310058401e-05	Fibroblasts#1
SPCS2	4.3465	0.362193	1.3832516301423803e-05	7.355068019431831e-05	Fibroblasts#1
LOC117664978	4.34316	0.376023	1.4044525056595175e-05	7.460089270707058e-05	Fibroblasts#1
KIF18A	4.33565	1.18976	1.4532933306846347e-05	7.711558810384593e-05	Fibroblasts#1
LOC117656582	4.33315	1.73154	1.4699304903892745e-05	7.79582048020676e-05	Fibroblasts#1
GNPNAT1	4.33291	0.761729	1.471492524789352e-05	7.802094445579401e-05	Fibroblasts#1
LOC117658254	4.33273	4.59842	1.47272094780453e-05	7.806596772768643e-05	Fibroblasts#1
CDK1	4.33004	1.21451	1.4908128722033876e-05	7.898430205550149e-05	Fibroblasts#1
DPM1	4.32862	0.467473	1.5004497886783302e-05	7.945396964333953e-05	Fibroblasts#1
RERE	4.32834	0.257523	1.5023842864406665e-05	7.953594590485659e-05	Fibroblasts#1
LOC117673230	4.32508	0.812452	1.5247448817124318e-05	8.065747597092516e-05	Fibroblasts#1
FAT1	4.31598	0.398657	1.5889349023499606e-05	8.38806029624756e-05	Fibroblasts#1
LOC117679502	4.31557	1.47291	1.5919403407161437e-05	8.401771290502663e-05	Fibroblasts#1
CCDC102A	4.31518	0.470607	1.5947101293247978e-05	8.414231887180804e-05	Fibroblasts#1
CENPL	4.31014	0.969784	1.631507493064937e-05	8.601772215613628e-05	Fibroblasts#1
PSMC2	4.30824	0.309092	1.645607169612593e-05	8.671667273972351e-05	Fibroblasts#1
TSR2	4.30715	0.30211	1.6536983666610198e-05	8.709844800661149e-05	Fibroblasts#1
LOC117675034	4.29645	0.158222	1.7355469761071055e-05	9.129252085155266e-05	Fibroblasts#1
IDI1	4.2947	0.735218	1.7493169486632713e-05	9.192287657476669e-05	Fibroblasts#1
NF1	4.28436	0.355049	1.8326340076987892e-05	9.600688668990629e-05	Fibroblasts#1
RAD54L2	4.27124	0.592035	1.94388538142165e-05	0.000101525	Fibroblasts#1
PAFAH1B3	4.26657	0.585383	1.9850485323867094e-05	0.000103543	Fibroblasts#1
LOC117657858	4.26401	1.98123	2.0078906095262023e-05	0.000104682	Fibroblasts#1
SLC6A2	4.26356	3.53847	2.0119474584020613e-05	0.000104867	Fibroblasts#1
OSTN	4.26181	1.03361	2.027798412347649e-05	0.000105559	Fibroblasts#1
ACP1	4.25394	0.394506	2.100375830724054e-05	0.000109216	Fibroblasts#1
ANO1	4.25174	2.74151	2.1211555379120426e-05	0.000110196	Fibroblasts#1
LOC117654617	4.24439	0.273891	2.191843823726257e-05	0.000113754	Fibroblasts#1
CASTOR2	4.2399	0.252541	2.2361585514406455e-05	0.000115878	Fibroblasts#1
NSMCE2	4.23126	0.317101	2.323906376840135e-05	0.000120274	Fibroblasts#1
HADHB	4.22939	0.280767	2.3433049892838505e-05	0.000121247	Fibroblasts#1
PPM1H	4.22758	0.714702	2.3621566487171767e-05	0.000122161	Fibroblasts#1
CDC5L	4.22391	0.198198	2.4010054962496182e-05	0.000123984	Fibroblasts#1
AMER2	4.2182	1.15374	2.4626071389456644e-05	0.000127037	Fibroblasts#1
UNC79	4.21356	2.43742	2.513785866769758e-05	0.00012958	Fibroblasts#1
EIF3B	4.17897	0.236509	2.9283781949758407e-05	0.000149975	Fibroblasts#1
LOC117668268	4.17399	1.53754	2.993102153734637e-05	0.000153099	Fibroblasts#1
SREK1IP1	4.16017	0.479332	3.1801523233164006e-05	0.000162304	Fibroblasts#1
MPP1	4.15738	0.477281	3.2192010157290976e-05	0.000164174	Fibroblasts#1
SARAF	4.15372	0.275641	3.271099327654063e-05	0.000166697	Fibroblasts#1
GNG2	4.15047	0.727397	3.3179782194604696e-05	0.000168973	Fibroblasts#1
FAM107A	4.14718	2.02126	3.3659855281918826e-05	0.000171321	Fibroblasts#1
CCT7	4.14619	0.338602	3.380491262885569e-05	0.000171986	Fibroblasts#1
TMA16	4.14579	0.782712	3.386408873280109e-05	0.000172202	Fibroblasts#1
PLK4	4.14578	1.48632	3.3866556537779075e-05	0.000172202	Fibroblasts#1
TIMM9	4.13724	0.655528	3.515019976146771e-05	0.000178421	Fibroblasts#1
SLITRK1	4.13422	2.23014	3.561585671548036e-05	0.000180695	Fibroblasts#1
DDX17	4.13304	0.21159	3.5800112443376634e-05	0.000181585	Fibroblasts#1
SRPK1	4.12791	0.321282	3.6607293053444206e-05	0.000185405	Fibroblasts#1
SMC3	4.11607	0.186563	3.8537970929690285e-05	0.000194609	Fibroblasts#1
PRDX4	4.11547	0.15902	3.86385367131243e-05	0.000195069	Fibroblasts#1
FAM217B	4.11427	1.69502	3.8840416040068886e-05	0.000195939	Fibroblasts#1
EXO1	4.11422	1.28229	3.884884936707161e-05	0.000195939	Fibroblasts#1
MRPL38	4.0949	0.444744	4.223416908943651e-05	0.000212492	Fibroblasts#1
ANLN	4.09162	0.401813	4.2837768773253515e-05	0.000215266	Fibroblasts#1
GALNT5	4.09011	1.40679	4.3116240123906475e-05	0.00021656	Fibroblasts#1
GEMIN2	4.08995	0.30346	4.314728717110603e-05	0.000216641	Fibroblasts#1
SYN2	4.08991	2.26696	4.315349912495648e-05	0.000216641	Fibroblasts#1
CCDC150	4.08809	0.835569	4.349333663784246e-05	0.000218188	Fibroblasts#1
PKM	4.08604	0.134848	4.387987138765448e-05	0.000220073	Fibroblasts#1
C1D	4.08536	0.193094	4.400943880539515e-05	0.000220669	Fibroblasts#1
LOC117675421	4.08432	1.1713	4.4206059527111386e-05	0.000221601	Fibroblasts#1
LOC117658647	4.08125	1.35612	4.479449638528817e-05	0.000224278	Fibroblasts#1
LOC117656542	4.0804	0.869459	4.4958906018415435e-05	0.000224991	Fibroblasts#1
UTP23	4.07621	0.536628	4.577643297834639e-05	0.00022886	Fibroblasts#1
SLC44A1	4.06873	0.386112	4.727075659104937e-05	0.000235987	Fibroblasts#1
ITGA9	4.06689	0.212898	4.764467611172611e-05	0.000237681	Fibroblasts#1
RRP15	4.06405	0.542846	4.822807246809151e-05	0.000240468	Fibroblasts#1
LOC117657218	4.064	0.232645	4.8238428255485905e-05	0.000240468	Fibroblasts#1
ZUP1	4.06163	0.750251	4.87310207909447e-05	0.000242747	Fibroblasts#1
CC2D2A	4.06155	0.20877	4.874845221061956e-05	0.000242775	Fibroblasts#1
METTL23	4.06025	1.19824	4.902114890336992e-05	0.000243956	Fibroblasts#1
LOC117659976	4.05482	0.172788	5.017302813636266e-05	0.000249447	Fibroblasts#1
LOC117658442	4.05136	0.924887	5.092001063295203e-05	0.000253039	Fibroblasts#1
ARF1	4.04562	0.188054	5.218473555559912e-05	0.000258949	Fibroblasts#1
HAUS8	4.03649	0.991421	5.4257281831980536e-05	0.00026865	Fibroblasts#1
SPAG5	4.03597	1.43638	5.437704362618735e-05	0.000269178	Fibroblasts#1
HIVEP3	4.02811	1.5295	5.6227744809737433e-05	0.000277938	Fibroblasts#1
PDCD5	4.02647	0.198936	5.6620242942611995e-05	0.000279622	Fibroblasts#1
TGFA	4.02121	2.60644	5.789949544013247e-05	0.000285516	Fibroblasts#1
SMPD2	4.02113	0.745698	5.792002003832521e-05	0.000285549	Fibroblasts#1
RAP1GAP2	4.02049	1.4717	5.807623232681138e-05	0.000286251	Fibroblasts#1
KNOP1	4.01672	0.445111	5.9013559158245604e-05	0.000290662	Fibroblasts#1
RAD54B	4.0158	1.36553	5.924382751799717e-05	0.000291656	Fibroblasts#1
ETFB	4.01502	0.238615	5.9441276258116564e-05	0.000292559	Fibroblasts#1
ORC6	4.0123	0.823256	6.01308843005364e-05	0.000295832	Fibroblasts#1
CCDC112	4.01228	1.16609	6.013513831167506e-05	0.000295832	Fibroblasts#1
LUC7L3	4.01181	0.221605	6.025436638664629e-05	0.000296348	Fibroblasts#1
LOC117670887	4.01168	0.167979	6.028847264157771e-05	0.000296445	Fibroblasts#1
CNBP	4.00852	0.112072	6.109957026781618e-05	0.000300146	Fibroblasts#1
GDF11	4.00507	1.07251	6.199976583661139e-05	0.00030435	Fibroblasts#1
EIF1	4.004	0.136068	6.228061878460305e-05	0.000305583	Fibroblasts#1
LOC117666570	4.00305	1.65455	6.253176707972078e-05	0.000306669	Fibroblasts#1
GUK1	4.00223	0.499643	6.274843255865552e-05	0.000307659	Fibroblasts#1
MANBAL	3.99697	0.239923	6.415834286790546e-05	0.000313899	Fibroblasts#1
LOC117656634	3.98797	1.18337	6.664065254596575e-05	0.000325425	Fibroblasts#1
CAPG	3.98482	0.973749	6.75323938479543e-05	0.000329545	Fibroblasts#1
EXOSC4	3.98428	0.36215	6.76844897831746e-05	0.000330209	Fibroblasts#1
KCTD15	3.98255	0.393945	6.818104321564118e-05	0.000332473	Fibroblasts#1
COMMD2	3.98058	0.354451	6.874861407949084e-05	0.000334924	Fibroblasts#1
IMMT	3.97841	0.426496	6.937907835757592e-05	0.000337915	Fibroblasts#1
CHCHD2	3.97351	0.151042	7.082016406544355e-05	0.000344526	Fibroblasts#1
NOP56	3.97131	0.358613	7.147860118672373e-05	0.000347319	Fibroblasts#1
NEK2	3.96832	1.42093	7.238073683391044e-05	0.000351454	Fibroblasts#1
LOC117658447	3.96567	1.28276	7.319109716119846e-05	0.000355187	Fibroblasts#1
PDAP1	3.9576	0.25065	7.570570576589578e-05	0.000366647	Fibroblasts#1
PFDN4	3.95291	0.206655	7.720601942663056e-05	0.000373386	Fibroblasts#1
IDH3G	3.94238	0.352956	8.067812777391686e-05	0.000389629	Fibroblasts#1
PCNA	3.94198	0.619031	8.081305931268516e-05	0.000390125	Fibroblasts#1
LOC117654794	3.94196	0.529331	8.081868608669416e-05	0.000390125	Fibroblasts#1
MRGBP	3.94109	0.416902	8.111178917402e-05	0.000391448	Fibroblasts#1
NOTUM	3.94014	1.69016	8.143422946549953e-05	0.000392819	Fibroblasts#1
MRPS7	3.93677	0.305631	8.258669419137009e-05	0.000398006	Fibroblasts#1
LOC117658218	3.93346	0.255031	8.373128487689517e-05	0.000403427	Fibroblasts#1
LOC117658728	3.93228	1.83896	8.414535830282151e-05	0.000405327	Fibroblasts#1
CDC20	3.93218	1.23385	8.418043895594682e-05	0.000405401	Fibroblasts#1
TMEM138	3.93162	0.54122	8.437362973054862e-05	0.000406237	Fibroblasts#1
TPR	3.93077	0.247699	8.467302159750332e-05	0.000407488	Fibroblasts#1
METTL5	3.9274	0.466905	8.586873952683238e-05	0.000412952	Fibroblasts#1
GLRX5	3.91496	0.230368	9.041806140778893e-05	0.000434121	Fibroblasts#1
PSME2	3.91234	0.188698	9.140539007849454e-05	0.000438656	Fibroblasts#1
MRPL33	3.9054	0.182675	9.407096592053159e-05	0.000450608	Fibroblasts#1
PTAFR	3.90533	0.199049	9.40969492248271e-05	0.000450628	Fibroblasts#1
SPRY2	3.90358	0.227602	9.478143991959144e-05	0.000453683	Fibroblasts#1
E2F1	3.90353	0.960021	9.480106571521066e-05	0.000453683	Fibroblasts#1
P3H4	3.90276	0.476083	9.510247553451041e-05	0.000454808	Fibroblasts#1
TSR3	3.89842	0.241796	9.682317947982575e-05	0.000462607	Fibroblasts#1
LOC117673627	3.89358	0.160005	9.877709110204093e-05	0.000471505	Fibroblasts#1
TACC3	3.89349	1.01023	9.881110342251972e-05	0.000471558	Fibroblasts#1
ACAD9	3.88862	0.419837	0.000100817	0.000480795	Fibroblasts#1
RUVBL2	3.88271	0.864688	0.0001033	0.000491839	Fibroblasts#1
YWHAQ	3.87683	0.141937	0.000105826	0.000503517	Fibroblasts#1
SLC4A11	3.87346	1.22269	0.000107302	0.000510303	Fibroblasts#1
L3HYPDH	3.8696	0.497804	0.000109013	0.000517964	Fibroblasts#1
RAB26	3.86787	1.65582	0.000109792	0.000521424	Fibroblasts#1
DKK2	3.86733	0.662617	0.000110033	0.000522447	Fibroblasts#1
CHD6	3.86681	0.166057	0.000110267	0.000523436	Fibroblasts#1
LOC117667131	3.86606	1.93708	0.000110607	0.000524808	Fibroblasts#1
LOC117677276	3.86232	2.6683	0.000112314	0.000532051	Fibroblasts#1
CSNK2B	3.86042	0.212031	0.000113193	0.000535952	Fibroblasts#1
KIF4A	3.85927	1.00577	0.000113727	0.000537756	Fibroblasts#1
FASTKD2	3.85835	0.76644	0.000114155	0.000539656	Fibroblasts#1
LOC117656355	3.85271	1.28979	0.000116819	0.000551743	Fibroblasts#1
PTPRD	3.84486	0.284855	0.000120622	0.000568526	Fibroblasts#1
LOC117678974	3.83955	0.174646	0.00012326	0.000580695	Fibroblasts#1
PSMC1	3.83584	0.2551	0.000125134	0.000589119	Fibroblasts#1
BORCS8	3.83245	0.596288	0.000126871	0.000596615	Fibroblasts#1
AFAP1	3.83082	0.261162	0.000127718	0.000600185	Fibroblasts#1
DOCK10	3.82851	1.07801	0.000128919	0.000605554	Fibroblasts#1
LOC117679679	3.8269	1.54839	0.00012977	0.000609411	Fibroblasts#1
MICU3	3.82634	0.937723	0.00013006	0.000610497	Fibroblasts#1
RAC3	3.82222	0.234283	0.000132255	0.000620235	Fibroblasts#1
CDT1	3.81526	0.999445	0.00013604	0.000636969	Fibroblasts#1
TRMT6	3.81436	0.673442	0.000136538	0.000639154	Fibroblasts#1
IPO7	3.81376	0.28622	0.000136871	0.000640565	Fibroblasts#1
FAM184A	3.81369	0.709395	0.000136908	0.000640593	Fibroblasts#1
CADM1	3.81305	0.63923	0.00013726	0.000641948	Fibroblasts#1
PSRC1	3.8107	1.64301	0.000138573	0.000647798	Fibroblasts#1
ING5	3.8084	1.19517	0.000139871	0.000653714	Fibroblasts#1
HSDL2	3.80684	0.504932	0.000140751	0.000657681	Fibroblasts#1
LYPD6B	3.80539	1.55233	0.00014158	0.000661252	Fibroblasts#1
LOC117658440	3.80492	0.930598	0.000141848	0.000662352	Fibroblasts#1
CKAP4	3.80225	0.183494	0.000143386	0.000668929	Fibroblasts#1
KCNG1	3.79811	3.34702	0.000145802	0.000680046	Fibroblasts#1
SYBU	3.79364	1.64595	0.000148456	0.000691327	Fibroblasts#1
IK	3.7909	0.195167	0.000150102	0.00069852	Fibroblasts#1
SLC25A15	3.78845	0.224915	0.000151592	0.000704818	Fibroblasts#1
CCNB3	3.78641	1.2476	0.00015284	0.000710136	Fibroblasts#1
LOC117671605	3.78564	0.644268	0.000153313	0.000712012	Fibroblasts#1
FBXL14	3.78178	1.0629	0.000155708	0.00072281	Fibroblasts#1
RAPH1	3.77915	0.212651	0.000157367	0.000729851	Fibroblasts#1
LOC117658446	3.77891	1.40873	0.000157514	0.000730371	Fibroblasts#1
COPE	3.77716	0.169472	0.000158627	0.000735033	Fibroblasts#1
VARS1	3.77536	0.569176	0.000159779	0.000739871	Fibroblasts#1
CCNDBP1	3.77315	0.192087	0.000161197	0.000745936	Fibroblasts#1
MBD4	3.7701	0.712637	0.000163183	0.000754449	Fibroblasts#1
CEP128	3.76911	0.86666	0.000163829	0.000757092	Fibroblasts#1
COPB2	3.76876	0.325497	0.000164059	0.000757986	Fibroblasts#1
SLC6A6	3.76749	0.135761	0.000164895	0.000761676	Fibroblasts#1
ATP8A2	3.76512	1.38979	0.000166467	0.000767906	Fibroblasts#1
LOC117679680	3.75829	1.4065	0.000171076	0.000787275	Fibroblasts#1
EWSR1	3.75743	0.177602	0.00017167	0.000789605	Fibroblasts#1
RPS6KA2	3.75646	1.41641	0.000172335	0.000792311	Fibroblasts#1
FUBP3	3.75627	0.242627	0.000172462	0.000792715	Fibroblasts#1
MED11	3.75549	0.209107	0.000173003	0.000794848	Fibroblasts#1
LOC117665308	3.75536	1.53826	0.000173095	0.000795095	Fibroblasts#1
ABCC3	3.75474	0.650556	0.000173523	0.000796703	Fibroblasts#1
ZWILCH	3.75374	0.9015	0.000174218	0.000799716	Fibroblasts#1
JPT1	3.75352	0.460913	0.000174369	0.000800231	Fibroblasts#1
ELAVL1	3.75011	0.1573	0.000176754	0.000810456	Fibroblasts#1
LIG1	3.74851	0.675981	0.000177888	0.000815288	Fibroblasts#1
MYCN	3.74783	0.938616	0.000178374	0.000817334	Fibroblasts#1
CEP43	3.74531	0.335498	0.000180174	0.000825218	Fibroblasts#1
MCM3	3.74437	0.70085	0.000180847	0.000827928	Fibroblasts#1
CFAP20	3.741	0.183937	0.000183291	0.000838186	Fibroblasts#1
DDOST	3.74083	0.147978	0.000183413	0.000838557	Fibroblasts#1
U2SURP	3.74025	0.140989	0.00018384	0.000840322	Fibroblasts#1
MCU	3.73656	0.713601	0.000186557	0.000851798	Fibroblasts#1
EDRF1	3.73561	0.605861	0.000187264	0.000854836	Fibroblasts#1
DDX1	3.73158	0.25111	0.000190281	0.000867454	Fibroblasts#1
DCLK2	3.73078	0.651475	0.000190887	0.000870026	Fibroblasts#1
UFD1	3.73063	0.464309	0.000191001	0.000870352	Fibroblasts#1
NCAPH	3.72793	1.14768	0.000193062	0.000879549	Fibroblasts#1
NIP7	3.72681	0.303798	0.000193921	0.000882854	Fibroblasts#1
DUSP6	3.72676	1.12462	0.000193959	0.000882854	Fibroblasts#1
PRTFDC1	3.71495	0.771675	0.000203241	0.000923672	Fibroblasts#1
CAPZA2	3.71427	0.173464	0.000203792	0.000925972	Fibroblasts#1
CSMD1	3.70841	1.16704	0.000208566	0.0009462	Fibroblasts#1
LOC117669892	3.70557	3.32301	0.000210915	0.000956227	Fibroblasts#1
LOC117679593	3.70377	1.52778	0.000212421	0.000962841	Fibroblasts#1
SUGP2	3.70292	0.330932	0.000213135	0.000965654	Fibroblasts#1
CDKL5	3.70171	0.245382	0.000214148	0.000970028	Fibroblasts#1
ING4	3.69876	0.511841	0.000216656	0.000980742	Fibroblasts#1
PSMD13	3.69856	0.420858	0.000216827	0.000981301	Fibroblasts#1
WDR46	3.69837	0.37645	0.000216984	0.000981795	Fibroblasts#1
LOC117664595	3.69689	1.57664	0.000218258	0.000986906	Fibroblasts#1
LOC117669334	3.69246	0.185394	0.000222091	0.00100336	Fibroblasts#1
GTF2F2	3.69096	0.245095	0.000223407	0.00100886	Fibroblasts#1
RNASET2	3.68477	0.480038	0.000228911	0.00103145	Fibroblasts#1
LOC117662899	3.68322	0.306038	0.00023031	0.00103753	Fibroblasts#1
NKAP	3.67976	0.195344	0.000233454	0.00105054	Fibroblasts#1
CDCA8	3.67699	1.55451	0.000236004	0.00106155	Fibroblasts#1
EXOSC8	3.67408	0.486623	0.000238705	0.0010723	Fibroblasts#1
DDX24	3.6732	0.308145	0.000239533	0.00107578	Fibroblasts#1
AAAS	3.67069	0.706198	0.000241893	0.00108567	Fibroblasts#1
YRDC	3.66532	0.394917	0.000247031	0.00110752	Fibroblasts#1
TPK1	3.665	0.492737	0.000247338	0.00110866	Fibroblasts#1
TMEM200B	3.66078	0.568384	0.000251451	0.00112514	Fibroblasts#1
CD109	3.65796	0.661656	0.000254235	0.00113685	Fibroblasts#1
RYR3	3.6554	1.93199	0.00025678	0.00114748	Fibroblasts#1
LOC117663187	3.65428	0.320238	0.000257902	0.00115225	Fibroblasts#1
LOC117662300	3.65228	0.259291	0.000259923	0.00116077	Fibroblasts#1
SMARCA1	3.64889	0.27433	0.000263376	0.00117492	Fibroblasts#1
TNFAIP8	3.64767	0.5466	0.000264628	0.00117999	Fibroblasts#1
LOC117664173	3.64073	0.142407	0.00027187	0.00121045	Fibroblasts#1
NLGN3	3.63922	1.47719	0.000273461	0.00121648	Fibroblasts#1
RBM34	3.63874	0.495911	0.000273976	0.00121851	Fibroblasts#1
PPFIA2	3.6345	1.39193	0.000278522	0.00123819	Fibroblasts#1
APOBR	3.63078	1.69852	0.000282571	0.00125456	Fibroblasts#1
GABPB1	3.62862	0.340931	0.000284938	0.00126453	Fibroblasts#1
DR1	3.61563	0.207727	0.000299614	0.00132537	Fibroblasts#1
COIL	3.61094	0.412988	0.000305087	0.00134724	Fibroblasts#1
UXT	3.60403	0.413209	0.000313321	0.00138244	Fibroblasts#1
MYLK	3.60335	0.930995	0.000314148	0.00138579	Fibroblasts#1
LOC117670646	3.60239	2.64828	0.0003153	0.00138998	Fibroblasts#1
CADM4	3.59922	0.297544	0.000319171	0.00140614	Fibroblasts#1
NDUFS4	3.59916	0.184863	0.000319253	0.0014062	Fibroblasts#1
RELL2	3.59797	0.797256	0.000320711	0.00141202	Fibroblasts#1
DST	3.59785	0.176859	0.000320855	0.00141235	Fibroblasts#1
NDUFB9	3.59752	0.145371	0.000321267	0.00141387	Fibroblasts#1
SEC22A	3.59565	0.367136	0.000323584	0.00142315	Fibroblasts#1
CWC27	3.59309	0.306074	0.000326774	0.00143595	Fibroblasts#1
PCSK9	3.58955	1.30523	0.000331243	0.00145404	Fibroblasts#1
POLQ	3.58582	1.28019	0.000336027	0.00147378	Fibroblasts#1
HOXC13	3.57708	3.54427	0.000347449	0.00152161	Fibroblasts#1
TOX2	3.56116	0.484839	0.000369225	0.00161046	Fibroblasts#1
CUNH1orf112	3.55508	0.69324	0.000377865	0.00164605	Fibroblasts#1
RBMX	3.54515	0.157285	0.000392396	0.0017061	Fibroblasts#1
TMEM132B	3.53489	1.71617	0.000407938	0.00176882	Fibroblasts#1
EIF1AD	3.52266	0.689122	0.000427244	0.0018498	Fibroblasts#1
SYT14	3.52089	0.886631	0.000430105	0.0018618	Fibroblasts#1
ZNF821	3.51703	0.330174	0.000436403	0.00188787	Fibroblasts#1
PARK7	3.51508	0.155322	0.000439626	0.00190141	Fibroblasts#1
ANAPC10	3.51206	0.609008	0.000444655	0.00192236	Fibroblasts#1
API5	3.50994	0.291599	0.000448216	0.00193531	Fibroblasts#1
FBXO5	3.50342	1.28268	0.000459318	0.00197868	Fibroblasts#1
LOC117660214	3.50142	0.196832	0.000462785	0.0019932	Fibroblasts#1
RCOR2	3.50105	0.553317	0.000463423	0.00199553	Fibroblasts#1
TMEM171	3.50084	2.15995	0.000463801	0.00199632	Fibroblasts#1
TARDBP	3.49988	0.24743	0.00046546	0.00200262	Fibroblasts#1
AATK	3.49281	1.92897	0.000477974	0.00205346	Fibroblasts#1
REPS2	3.491	0.761783	0.000481211	0.00206694	Fibroblasts#1
TMEM237	3.49045	0.634635	0.000482205	0.00207077	Fibroblasts#1
RSRC1	3.48655	0.285989	0.000489303	0.00209863	Fibroblasts#1
LOC117666461	3.48628	1.36136	0.000489792	0.00210007	Fibroblasts#1
SLBP	3.48619	0.47881	0.000489945	0.00210007	Fibroblasts#1
LDB1	3.48543	0.261609	0.000491353	0.00210449	Fibroblasts#1
CCDC126	3.48214	0.558399	0.000497428	0.00212772	Fibroblasts#1
CASP2	3.47953	0.589024	0.000502288	0.00214672	Fibroblasts#1
CASZ1	3.47676	2.29318	0.000507509	0.00216768	Fibroblasts#1
MRPL11	3.47571	0.343925	0.000509503	0.00217575	Fibroblasts#1
EFCAB11	3.45165	1.07422	0.000557166	0.00236652	Fibroblasts#1
VDAC3	3.4487	0.197811	0.000563299	0.00239109	Fibroblasts#1
LOC117659518	3.44339	0.304323	0.000574475	0.00243802	Fibroblasts#1
TCERG1	3.44304	0.231632	0.00057522	0.00244068	Fibroblasts#1
LOC117654801	3.43748	1.02988	0.000587159	0.00248826	Fibroblasts#1
SELENOH	3.43684	0.228428	0.000588536	0.00249359	Fibroblasts#1
ST6GALNAC2	3.43357	0.63174	0.000595686	0.00252077	Fibroblasts#1
LOC117658449	3.43337	1.07029	0.000596127	0.00252211	Fibroblasts#1
RPF2	3.4302	0.771086	0.00060314	0.00254916	Fibroblasts#1
GSE1	3.42517	0.454585	0.000614408	0.00259519	Fibroblasts#1
PRIM1	3.42417	1.08245	0.000616677	0.0026037	Fibroblasts#1
LOC117665576	3.42335	0.158139	0.000618536	0.00261048	Fibroblasts#1
SH3BP5	3.42098	0.264299	0.000623953	0.00263227	Fibroblasts#1
ADCYAP1R1	3.42085	2.59394	0.00062426	0.00263297	Fibroblasts#1
LRBA	3.40582	0.429142	0.000659648	0.00277376	Fibroblasts#1
GNG10	3.40527	0.166839	0.000660981	0.00277879	Fibroblasts#1
MTPN	3.40382	0.212512	0.000664506	0.00279264	Fibroblasts#1
SNAP91	3.4006	1.97891	0.000672387	0.00282329	Fibroblasts#1
MRPS18B	3.39522	0.167285	0.00068573	0.00287579	Fibroblasts#1
SMARCD2	3.39484	0.922226	0.000686693	0.00287924	Fibroblasts#1
CENPI	3.3896	1.0169	0.000699958	0.00293128	Fibroblasts#1
LOC117665885	3.38853	0.582032	0.000702691	0.00294213	Fibroblasts#1
BAHCC1	3.38586	0.216966	0.000709567	0.00296971	Fibroblasts#1
TEDC1	3.38415	0.367233	0.000713982	0.00298576	Fibroblasts#1
HHAT	3.38155	0.472258	0.000720785	0.00301176	Fibroblasts#1
LOC117663439	3.37636	0.450586	0.000734528	0.0030642	Fibroblasts#1
LOC117656354	3.3717	1.54289	0.000747063	0.00311334	Fibroblasts#1
SPR	3.37105	0.459704	0.000748831	0.00312008	Fibroblasts#1
IGDCC3	3.36609	2.2557	0.000762422	0.00317478	Fibroblasts#1
ETFA	3.36325	0.169813	0.000770305	0.00320436	Fibroblasts#1
LOC117657855	3.3614	1.48048	0.000775492	0.00322399	Fibroblasts#1
CCNE1	3.36125	0.87914	0.000775914	0.00322509	Fibroblasts#1
IER5	3.36056	0.631838	0.00077784	0.00323179	Fibroblasts#1
CD99L2	3.35692	0.185706	0.000788151	0.00327265	Fibroblasts#1
VOPP1	3.35677	0.761999	0.00078858	0.00327377	Fibroblasts#1
LOC117660221	3.35367	0.177353	0.000797482	0.00330939	Fibroblasts#1
PIN1	3.35178	0.146779	0.000802936	0.00332867	Fibroblasts#1
SPDL1	3.3515	1.37077	0.00080376	0.00333141	Fibroblasts#1
SLC1A4	3.35105	0.733939	0.000805069	0.00333549	Fibroblasts#1
CDCA2	3.35026	1.05219	0.000807353	0.00334361	Fibroblasts#1
DDX51	3.34951	0.516209	0.000809546	0.00335067	Fibroblasts#1
RAB3C	3.34684	3.10242	0.000817387	0.00338041	Fibroblasts#1
MRPL45	3.34357	0.460596	0.000827088	0.00341847	Fibroblasts#1
E2F8	3.34173	1.37592	0.00083258	0.0034395	Fibroblasts#1
TIMM29	3.3417	0.549299	0.00083268	0.0034395	Fibroblasts#1
OXCT1	3.34106	0.205862	0.000834585	0.00344668	Fibroblasts#1
LOC117662942	3.3312	0.546793	0.000864739	0.00356549	Fibroblasts#1
HAUS1	3.32692	0.87855	0.000878111	0.00361122	Fibroblasts#1
GPC3	3.32677	1.49323	0.000878585	0.00361245	Fibroblasts#1
LOC117664136	3.32644	0.612582	0.000879638	0.00361606	Fibroblasts#1
BRIX1	3.32629	0.546128	0.000880113	0.00361728	Fibroblasts#1
MRPL10	3.32417	0.746372	0.000886832	0.00364243	Fibroblasts#1
SMARCE1	3.32208	0.143128	0.000893492	0.00366642	Fibroblasts#1
TRMT10C	3.31548	0.636894	0.000914842	0.00374954	Fibroblasts#1
LOC117657568	3.31335	0.691519	0.000921862	0.00377756	Fibroblasts#1
ZC3H13	3.31275	0.173813	0.000923845	0.00378493	Fibroblasts#1
ECT2	3.31208	0.928839	0.000926053	0.00379322	Fibroblasts#1
CHAMP1	3.3119	0.445009	0.000926661	0.00379496	Fibroblasts#1
ADGRA2	3.30979	0.202438	0.000933653	0.00382131	Fibroblasts#1
CIT	3.30186	0.610258	0.000960454	0.00392476	Fibroblasts#1
MRPS24	3.30058	0.139958	0.000964865	0.00394122	Fibroblasts#1
LOC117674792	3.29795	0.542933	0.000973917	0.00397425	Fibroblasts#1
MRPL47	3.2957	0.402304	0.000981764	0.00400389	Fibroblasts#1
HNRNPL	3.29395	0.140426	0.000987907	0.00402655	Fibroblasts#1
LPCAT1	3.29194	0.96034	0.000994972	0.00405294	Fibroblasts#1
HOMER3	3.28837	0.416674	0.00100769	0.00410148	Fibroblasts#1
RPLP0	3.28702	0.123269	0.00101254	0.00411879	Fibroblasts#1
RRM1	3.28435	0.720931	0.00102219	0.00415688	Fibroblasts#1
SMAD2	3.28431	0.215706	0.00102231	0.00415688	Fibroblasts#1
LOC117666576	3.28403	1.03715	0.00102334	0.00415942	Fibroblasts#1
LOC117664994	3.2838	0.48519	0.00102418	0.00416205	Fibroblasts#1
LOC117669898	3.28053	1.00222	0.00103614	0.00420814	Fibroblasts#1
STRN3	3.2784	0.151859	0.00104396	0.00423738	Fibroblasts#1
LOC117678415	3.277	0.383603	0.00104915	0.00425596	Fibroblasts#1
RPF1	3.27209	0.399016	0.00106754	0.00432714	Fibroblasts#1
CENPT	3.26982	1.28207	0.00107615	0.00435772	Fibroblasts#1
RHBDL1	3.2676	3.31428	0.00108462	0.00439033	Fibroblasts#1
ADAM23	3.26633	1.00746	0.0010895	0.00440918	Fibroblasts#1
DOCK7	3.26595	0.321346	0.00109097	0.00441256	Fibroblasts#1
NDUFA5	3.26258	0.232301	0.00110404	0.00446014	Fibroblasts#1
LOC117669403	3.26244	1.94426	0.00110456	0.00446076	Fibroblasts#1
LOC117655362	3.26074	1.21334	0.00111121	0.00448561	Fibroblasts#1
LOC117657647	3.25446	0.219584	0.00113607	0.00457875	Fibroblasts#1
CRACD	3.2541	1.82289	0.00113754	0.00458377	Fibroblasts#1
LAMTOR2	3.24764	0.172202	0.00116368	0.00468363	Fibroblasts#1
CIB1	3.24112	0.263662	0.00119059	0.00478007	Fibroblasts#1
RHOA	3.24056	0.122415	0.00119297	0.00478838	Fibroblasts#1
SPCS1	3.23091	0.178352	0.00123398	0.00494241	Fibroblasts#1
ANKRD40	3.22892	1.11224	0.00124259	0.00497397	Fibroblasts#1
LOC117657345	3.22269	1.88943	0.00126992	0.00507449	Fibroblasts#1
AURKA	3.22139	1.42523	0.0012757	0.00509464	Fibroblasts#1
PSMB7	3.21603	0.176847	0.00129977	0.0051817	Fibroblasts#1
LOC117666577	3.21271	0.542194	0.00131489	0.00523896	Fibroblasts#1
BRCA1	3.20737	0.971814	0.00133956	0.00533168	Fibroblasts#1
HAPLN3	3.20536	0.88664	0.00134892	0.00536416	Fibroblasts#1
LOC117667382	3.20448	0.522819	0.00135308	0.00537963	Fibroblasts#1
OAF	3.20229	0.729731	0.00136339	0.00541751	Fibroblasts#1
ORC1	3.20062	1.03781	0.00137132	0.00544794	Fibroblasts#1
GPX7	3.19775	0.267287	0.00138504	0.0054993	Fibroblasts#1
TUFM	3.19727	0.445794	0.00138737	0.00550641	Fibroblasts#1
S100A4	3.19526	0.679314	0.00139704	0.00554158	Fibroblasts#1
LOC117658831	3.19363	0.915707	0.00140498	0.005572	Fibroblasts#1
CHMP5	3.19197	0.267941	0.00141304	0.00560075	Fibroblasts#1
EIF2S1	3.1903	0.189162	0.00142123	0.00562887	Fibroblasts#1
LOC117655792	3.18247	0.814126	0.00146023	0.00577442	Fibroblasts#1
MATR3	3.18216	0.157941	0.00146183	0.00577964	Fibroblasts#1
DYNC1I2	3.17885	0.171141	0.0014786	0.00583923	Fibroblasts#1
ARNTL	3.17783	1.11236	0.0014838	0.00585753	Fibroblasts#1
WBP4	3.17708	0.20287	0.00148765	0.0058716	Fibroblasts#1
DPP4	3.17653	0.633162	0.00149048	0.00588051	Fibroblasts#1
TMEM19	3.17539	0.524711	0.00149633	0.00590244	Fibroblasts#1
LOC117666182	3.17114	1.43308	0.00151843	0.00598504	Fibroblasts#1
VCAN	3.1699	0.166552	0.0015249	0.0060094	Fibroblasts#1
BCAS2	3.16777	0.156176	0.00153616	0.00604795	Fibroblasts#1
LOC117669653	3.16461	0.307564	0.00155291	0.00610691	Fibroblasts#1
HSDL1	3.15336	1.05505	0.00161404	0.00631954	Fibroblasts#1
TIMMDC1	3.15231	0.649124	0.00161987	0.00633753	Fibroblasts#1
THUMPD1	3.14142	0.319651	0.00168131	0.00656418	Fibroblasts#1
LOC117669891	3.14129	2.88158	0.00168208	0.00656468	Fibroblasts#1
LYPD6	3.13728	2.49523	0.00170524	0.00665003	Fibroblasts#1
MRPL55	3.13048	0.184562	0.00174518	0.00679294	Fibroblasts#1
RBBP8	3.12715	0.846566	0.00176513	0.00686408	Fibroblasts#1
FAM221A	3.12599	1.09823	0.00177206	0.00688712	Fibroblasts#1
KATNAL1	3.12442	0.901132	0.00178153	0.00692005	Fibroblasts#1
LOC117674007	3.11654	0.586902	0.00182984	0.00709698	Fibroblasts#1
LRPPRC	3.11603	0.281081	0.00183306	0.00710811	Fibroblasts#1
C1QBP	3.1132	0.122458	0.00185067	0.00717372	Fibroblasts#1
COQ9	3.10818	0.359477	0.00188244	0.00728997	Fibroblasts#1
GINS4	3.10664	0.940734	0.00189224	0.00732657	Fibroblasts#1
SAMD14	3.10462	2.0033	0.00190521	0.00737263	Fibroblasts#1
VBP1	3.09753	0.221726	0.00195142	0.00753302	Fibroblasts#1
PPIC	3.09704	0.189511	0.00195461	0.00754095	Fibroblasts#1
LOC117663921	3.09634	2.27394	0.00195924	0.00755329	Fibroblasts#1
EDN3	3.09269	0.968063	0.00198354	0.00764124	Fibroblasts#1
RIMKLB	3.08893	0.136087	0.00200879	0.00773244	Fibroblasts#1
ABCF1	3.08646	0.168127	0.00202556	0.00779145	Fibroblasts#1
IQCK	3.08581	1.97745	0.00203	0.00780358	Fibroblasts#1
LOC117671412	3.08577	3.30619	0.00203023	0.00780358	Fibroblasts#1
TSPEAR	3.08557	2.13067	0.0020316	0.00780738	Fibroblasts#1
PRPH	3.08357	1.94876	0.00204533	0.00785721	Fibroblasts#1
CIAO2A	3.08153	0.126001	0.00205937	0.00790821	Fibroblasts#1
DSCC1	3.08088	0.917669	0.00206388	0.00791961	Fibroblasts#1
LOC117665401	3.08062	1.89734	0.00206573	0.00792524	Fibroblasts#1
HGD	3.07726	0.727477	0.00208913	0.00800457	Fibroblasts#1
LNPEP	3.07422	0.514711	0.00211053	0.00808204	Fibroblasts#1
CUNH1orf131	3.07228	0.359813	0.00212427	0.00812787	Fibroblasts#1
COPB1	3.0722	0.225555	0.00212486	0.00812787	Fibroblasts#1
RABGGTB	3.07011	0.457038	0.00213977	0.00818032	Fibroblasts#1
IRX1	3.0697	0.568245	0.00214276	0.00819024	Fibroblasts#1
CHRAC1	3.06309	0.407347	0.00219067	0.00836716	Fibroblasts#1
LOC117668138	3.06297	1.88233	0.00219153	0.00836888	Fibroblasts#1
KIAA1958	3.05671	1.20129	0.00223782	0.00853141	Fibroblasts#1
ABHD5	3.05612	0.775615	0.00224219	0.00854489	Fibroblasts#1
ZNF609	3.05516	0.539799	0.00224944	0.00857094	Fibroblasts#1
EXOSC7	3.05442	0.460609	0.00225496	0.00859037	Fibroblasts#1
CNIH1	3.05262	0.20531	0.00226855	0.00863895	Fibroblasts#1
XYLT1	3.04995	0.418172	0.00228882	0.00870971	Fibroblasts#1
SSB	3.04657	0.17633	0.00231466	0.00879988	Fibroblasts#1
PRPF38A	3.04459	0.196998	0.00233	0.00885331	Fibroblasts#1
SPAG7	3.04459	0.156023	0.00233	0.00885331	Fibroblasts#1
HAT1	3.04318	0.471827	0.00234089	0.00889139	Fibroblasts#1
WDR5	3.04297	0.139806	0.00234257	0.00889616	Fibroblasts#1
LOC117656182	3.04232	0.435748	0.00234765	0.00891214	Fibroblasts#1
JADE1	3.04163	0.693334	0.00235299	0.00893078	Fibroblasts#1
FAM72A	3.04011	1.1761	0.0023649	0.0089743	Fibroblasts#1
LOC117666578	3.03781	1.226	0.00238305	0.00903804	Fibroblasts#1
LRWD1	3.03776	0.20427	0.00238345	0.00903804	Fibroblasts#1
L3MBTL2	3.0218	0.729488	0.00251278	0.00950221	Fibroblasts#1
MRPS14	3.02011	0.383694	0.00252681	0.00955002	Fibroblasts#1
CDKN2AIPNL	3.01587	0.168763	0.00256242	0.00967748	Fibroblasts#1
MRPS28	3.01146	0.242425	0.00259991	0.00981369	Fibroblasts#1
LOC117678411	3.01053	0.259937	0.00260793	0.00984034	Fibroblasts#1
LOC117662720	3.00403	5.15887	0.00266425	0.0100414	Fibroblasts#1
AKAP8	3.00393	0.287092	0.00266513	0.0100414	Fibroblasts#1
ANXA6	2.99161	0.105302	0.00277508	0.010428960600136278	Fibroblasts#1
RPGR	2.99024	0.498326	0.00278755	0.0104644	Fibroblasts#1
STARD9	2.98928	0.302162	0.0027964	0.010491838706408558	Fibroblasts#1
SPATA7	2.98597	1.54103	0.0028268	0.010598194339599746	Fibroblasts#1
CACNA2D1	2.98292	0.924884	0.00285517	0.010698716987069859	Fibroblasts#1
PSMG1	2.9827	0.310613	0.0028572	0.010704357330395648	Fibroblasts#1
NUP93	2.98231	0.35518	0.00286079	0.010713893525687695	Fibroblasts#1
PSMD6	2.98071	0.189125	0.0028758	0.0107642	Fibroblasts#1
CDYL2	2.97994	0.912748	0.00288302	0.010787346184507572	Fibroblasts#1
LMNB2	2.97193	0.811553	0.00295935	0.011064692217518038	Fibroblasts#1
LOC117661411	2.97188	0.21589	0.00295983	0.011064692217518038	Fibroblasts#1
SMYD3	2.97181	0.639873	0.00296048	0.011065089435663814	Fibroblasts#1
BLM	2.97099	0.470734	0.00296837	0.011092592636582872	Fibroblasts#1
PDZD4	2.96715	1.35074	0.0030057	0.011217824628072373	Fibroblasts#1
COMMD1	2.9645	0.204831	0.00303175	0.0113048	Fibroblasts#1
KCTD6	2.96418	0.465657	0.00303488	0.0113122	Fibroblasts#1
LOC117658763	2.96355	0.52187	0.00304114	0.011331617270366488	Fibroblasts#1
PARP16	2.95901	0.538304	0.00308632	0.011487469644844758	Fibroblasts#1
CUNH18orf21	2.95761	0.736871	0.00310039	0.011533598937674524	Fibroblasts#1
EGFL8	2.94794	2.42906	0.00319901	0.011876844494806521	Fibroblasts#1
SRP9	2.94759	0.17757	0.00320264	0.011888	Fibroblasts#1
SAP30	2.94278	0.350041	0.0032528	0.012059152940561589	Fibroblasts#1
PEF1	2.93992	0.746263	0.00328292	0.012157682601262687	Fibroblasts#1
SF3B4	2.93927	0.349456	0.00328983	0.0121789	Fibroblasts#1
PPID	2.93851	0.533426	0.00329799	0.012202502311805833	Fibroblasts#1
LOC117670387	2.93842	1.23878	0.00329888	0.012203595084685286	Fibroblasts#1
IQGAP3	2.93715	0.731687	0.00331241	0.012251438045034717	Fibroblasts#1
PRPF4B	2.93498	0.119315	0.00333566	0.012328597636781777	Fibroblasts#1
PINK1	2.93303	0.150406	0.00335672	0.012404203243307686	Fibroblasts#1
LOC117666926	2.92859	0.592598	0.00340505	0.012566999114985109	Fibroblasts#1
CDC6	2.92535	0.894644	0.0034407	0.012684908802111585	Fibroblasts#1
SPIDR	2.92084	0.316104	0.00349087	0.0128561	Fibroblasts#1
PXDC1	2.92031	0.604882	0.00349686	0.0128758	Fibroblasts#1
LOC117676914	2.91947	0.693297	0.00350624	0.0129034	Fibroblasts#1
DFFB	2.91343	0.610656	0.00357483	0.013139418790077968	Fibroblasts#1
DARS1	2.91219	0.207117	0.003589	0.013186793605741903	Fibroblasts#1
EMG1	2.90757	0.638348	0.0036425	0.013369040504388278	Fibroblasts#1
CMPK1	2.90745	0.597491	0.00364386	0.0133693	Fibroblasts#1
ALDOB	2.90345	0.260518	0.00369082	0.013522258473459304	Fibroblasts#1
DSCAML1	2.90328	3.08796	0.00369278	0.013527062012344201	Fibroblasts#1
BBS9	2.89879	0.16092	0.00374609	0.013705255670384373	Fibroblasts#1
TSPAN9	2.89718	0.498165	0.00376528	0.013768130958426198	Fibroblasts#1
MUSK	2.89453	1.19101	0.00379727	0.013875225187034053	Fibroblasts#1
CENPC	2.89191	0.729943	0.00382909	0.013981582263337875	Fibroblasts#1
CPVL	2.89004	0.703292	0.00385194	0.014060030133951218	Fibroblasts#1
MPHOSPH10	2.88643	0.488648	0.00389636	0.014204531341869704	Fibroblasts#1
TIPIN	2.88276	0.60672	0.00394208	0.0143636	Fibroblasts#1
FANCA	2.87783	0.736847	0.00400415	0.014576832233484356	Fibroblasts#1
DDX23	2.87652	0.199379	0.00402092	0.014632713772681227	Fibroblasts#1
TIMELESS	2.87353	0.842611	0.00405916	0.014755950265083641	Fibroblasts#1
LOC117673554	2.87306	2.33193	0.00406517	0.014772850824300571	Fibroblasts#1
LAMC3	2.86818	3.36127	0.00412834	0.0149839	Fibroblasts#1
MNAT1	2.86703	0.30239	0.0041434	0.015035898525362565	Fibroblasts#1
PSD3	2.8666	0.133893	0.00414909	0.015053880506101586	Fibroblasts#1
METAP2	2.86418	0.135087	0.00418093	0.015157657555044363	Fibroblasts#1
RPS21	2.86414	0.113134	0.00418137	0.015157657555044363	Fibroblasts#1
SNW1	2.86147	0.191868	0.00421677	0.015274139234853022	Fibroblasts#1
LOC117658841	2.86144	0.421707	0.00421721	0.015274139234853022	Fibroblasts#1
CACNA1H	2.86071	1.01117	0.004227	0.015306878778480306	Fibroblasts#1
CADM2	2.8596	-0.0676018	0.00424171	0.015349356898674987	Fibroblasts#1
RFC4	2.85892	0.619156	0.00425088	0.015378728103247648	Fibroblasts#1
ENGASE	2.85889	1.32714	0.00425132	0.015378728103247648	Fibroblasts#1
OTUB1	2.85219	0.421542	0.00434191	0.0156899	Fibroblasts#1
SMARCB1	2.85211	0.158028	0.00434305	0.015691222842262237	Fibroblasts#1
EIF5A	2.85152	0.342684	0.00435104	0.0157173	Fibroblasts#1
PASK	2.85117	1.23206	0.00435584	0.015729154252827282	Fibroblasts#1
XRCC6	2.8458	0.373895	0.00443005	0.0159775	Fibroblasts#1
ALX1	2.84531	3.46399	0.00443679	0.015999031231883405	Fibroblasts#1
SEC11A	2.84438	0.137871	0.00444983	0.016040437499005845	Fibroblasts#1
SF3B6	2.83621	0.175904	0.0045652	0.016421776242696015	Fibroblasts#1
ABCB8	2.83393	0.545996	0.004598	0.0165311	Fibroblasts#1
HS3ST5	2.83338	0.828702	0.00460593	0.016556735701705665	Fibroblasts#1
LOC117674893	2.82623	0.54884	0.00470995	0.0169011	Fibroblasts#1
KCNAB2	2.82546	1.00333	0.00472126	0.016938750239649802	Fibroblasts#1
MACIR	2.8215	1.17514	0.00477989	0.0171339	Fibroblasts#1
THOC6	2.82145	0.98866	0.00478064	0.0171339	Fibroblasts#1
INO80C	2.81815	0.436375	0.00483014	0.0172962	Fibroblasts#1
RFC2	2.8178	0.433477	0.00483542	0.017312119481598533	Fibroblasts#1
NKAIN1	2.81538	0.997241	0.004872	0.017433986454280296	Fibroblasts#1
DROSHA	2.81272	0.68463	0.00491239	0.017572123273863403	Fibroblasts#1
DAPL1	2.80877	0.209639	0.00497317	0.017774414152000918	Fibroblasts#1
RBM12B	2.80813	0.197822	0.00498298	0.017800197036864168	Fibroblasts#1
SRRT	2.80745	0.226576	0.00499359	0.0178275	Fibroblasts#1
CDK2	2.80741	0.621952	0.0049941	0.0178275	Fibroblasts#1
PARPBP	2.79993	0.714002	0.0051113	0.018223777770288645	Fibroblasts#1
EVI5	2.79417	0.178396	0.00520324	0.018535524951193937	Fibroblasts#1
NOL7	2.79397	0.243328	0.00520646	0.018543802666403795	Fibroblasts#1
SGCE	2.78953	0.528373	0.00527841	0.0187682	Fibroblasts#1
CHCHD5	2.78952	0.660265	0.00527868	0.0187682	Fibroblasts#1
PLCB1	2.78947	0.709117	0.0052795	0.0187682	Fibroblasts#1
LOC117661073	2.788	0.433399	0.0053035	0.0188438	Fibroblasts#1
PACSIN3	2.7877	0.541655	0.00530842	0.018854740911000933	Fibroblasts#1
CNRIP1	2.78506	0.332691	0.0053518	0.018995706023251478	Fibroblasts#1
TSNAX	2.78067	0.324604	0.00542472	0.019241248112860647	Fibroblasts#1
DNM2	2.77452	0.143885	0.00552825	0.019578118052839433	Fibroblasts#1
UNG	2.77085	1.03828	0.005591	0.0197901	Fibroblasts#1
TET1	2.76818	0.328749	0.00563703	0.019936936845511833	Fibroblasts#1
HNRNPM	2.76745	0.140005	0.00564975	0.019977466512780144	Fibroblasts#1
MRPS23	2.76668	0.198084	0.00566308	0.020017706809574466	Fibroblasts#1
TBCA	2.76593	0.143991	0.00567614	0.0200604	Fibroblasts#1
TTLL3	2.76087	0.855062	0.00576481	0.020349344582086693	Fibroblasts#1
MRTO4	2.7591	0.433736	0.00579612	0.020452860870676944	Fibroblasts#1
LOC117668544	2.75888	0.104198	0.00579997	0.020462941025573517	Fibroblasts#1
FHL3	2.7584	0.136263	0.00580857	0.020486254438875882	Fibroblasts#1
IWS1	2.75492	0.177458	0.00587058	0.020690774738679207	Fibroblasts#1
LOC117678153	2.75002	2.13444	0.00595925	0.020978132044167763	Fibroblasts#1
TBC1D32	2.74776	0.87001	0.00600036	0.021112	Fibroblasts#1
NUP85	2.74713	0.313069	0.00601198	0.021149309997199307	Fibroblasts#1
LOC117661887	2.74656	0.218519	0.00602239	0.021178704579731825	Fibroblasts#1
LOC117674631	2.74621	0.607559	0.00602883	0.021197730539440972	Fibroblasts#1
MSN	2.74529	0.132769	0.00604573	0.021253508495648745	Fibroblasts#1
TAPT1	2.73941	0.123244	0.00615488	0.021607698715086863	Fibroblasts#1
KCP	2.73729	2.28104	0.0061947	0.021740058132827467	Fibroblasts#1
[truncated: 23,336 more rows]
