# Supplementary material for: PMEL is involved in snake colour pattern transition from blotches to stripes
Source: Nat Commun. 2024 Sep 3;15:7655. doi: 10.1038/s41467-024-51927-0 (PMC11371805; doi:10.1038/s41467-024-51927-0)
Supplement: Supplementary file 6 — Source Data [file 41467_2024_51927_MOESM6_ESM.xlsx]

## Sheet: Fig3A
gene	log2FoldChange	pvalue	padj	threshold
SYCP3	-2.76241e-05	0.99994	0.99994	No differential expression
LOC117663351	0.498227	0.405846	0.999874	No differential expression
ARPP21	-0.623645	0.168482	0.999874	No differential expression
LRRFIP2	-0.26329	0.154373	0.999874	No differential expression
MLH1	0.0329192	0.856617	0.999874	No differential expression
GOLGA4	-0.289399	0.263047	0.999874	No differential expression
ITGA9	-0.346012	0.186041	0.999874	No differential expression
LOC117673161	0.339365	0.61053	0.999874	No differential expression
LSM5	-0.349554	0.175427	0.999874	No differential expression
AVL9	-0.271578	0.257596	0.999874	No differential expression
KBTBD2	-0.328052	0.161633	0.999874	No differential expression
RP9	-0.333432	0.205012	0.999874	No differential expression
LOC117656530	-0.0593627	0.933454	0.999874	No differential expression
FKBP9	-0.256817	0.137035	0.999874	No differential expression
NT5C3A	-0.373231	0.159036	0.999874	No differential expression
BBS9	-0.533566	0.0585335	0.999874	No differential expression
BMPER	-0.31798	0.25953	0.999874	No differential expression
DPY19L1	-0.362803	0.289163	0.999874	No differential expression
HERPUD2	-0.303757	0.108363	0.999874	No differential expression
SEPTIN7	-0.212094	0.187374	0.999874	No differential expression
EEPD1	-0.456211	0.136502	0.999874	No differential expression
KIAA0895	-0.492276	0.220116	0.999874	No differential expression
LOC117661635	-0.174896	0.807123	0.999874	No differential expression
ANLN	-0.262977	0.400942	0.999874	No differential expression
ELMO1	-0.322655	0.141774	0.999874	No differential expression
NME8	-0.53126	0.0608605	0.999874	No differential expression
SFRP4	-0.448217	0.478765	0.999874	No differential expression
EPDR1	-0.126175	0.707833	0.999874	No differential expression
STARD3NL	-0.413078	0.0691821	0.999874	No differential expression
AMPH	-0.405551	0.133793	0.999874	No differential expression
VPS41	-0.341821	0.0886448	0.999874	No differential expression
POU6F2	-0.249053	0.644406	0.999874	No differential expression
RALA	-0.337857	0.165543	0.999874	No differential expression
CDK13	-0.115106	0.543994	0.999874	No differential expression
MPLKIP	-0.367979	0.0499511	0.999874	No differential expression
SUGCT	-0.372658	0.190355	0.999874	No differential expression
INHBA	-0.242027	0.548557	0.999874	No differential expression
POU1F1	0.480567	0.135985	0.999874	No differential expression
CHMP2B	0.0899976	0.55223	0.999874	No differential expression
VGLL3	0.159969	0.757556	0.999874	No differential expression
CADM2	-0.185643	0.25786	0.999874	No differential expression
GBE1	0.0680408	0.618613	0.999874	No differential expression
ROBO1	0.0789756	0.35015	0.999874	No differential expression
ROBO2	-0.0133978	0.911951	0.999874	No differential expression
HSPA13	0.189748	0.721551	0.999874	No differential expression
SAMSN1	-0.100432	0.870925	0.999874	No differential expression
NRIP1	-0.0111573	0.981208	0.999874	No differential expression
USP25	-0.0253819	0.794013	0.999874	No differential expression
CXADR	0.0434748	0.822191	0.999874	No differential expression
CUNH21orf91	0.0862997	0.537832	0.999874	No differential expression
CHODL	-0.132567	0.644436	0.999874	No differential expression
TMPRSS15	-0.156758	0.687968	0.999874	No differential expression
NCAM2	0.077145	0.654997	0.999874	No differential expression
MRPL39	0.0486165	0.810303	0.999874	No differential expression
JAM2	-0.0711302	0.559836	0.999874	No differential expression
ATP5PF	0.0580515	0.595694	0.999874	No differential expression
GABPA	0.00924559	0.93081	0.999874	No differential expression
APP	0.0780569	0.301662	0.999874	No differential expression
ADAMTS1	0.0115127	0.939099	0.999874	No differential expression
ADAMTS5	0.0276118	0.890637	0.999874	No differential expression
N6AMT1	0.317066	0.0932491	0.999874	No differential expression
LTN1	0.0642194	0.517192	0.999874	No differential expression
RWDD2B	-0.181055	0.251169	0.999874	No differential expression
USP16	0.012556	0.925183	0.999874	No differential expression
CCT8	0.0463569	0.607774	0.999874	No differential expression
MAP3K7CL	-0.0796951	0.533578	0.999874	No differential expression
BACH1	0.00947462	0.939213	0.999874	No differential expression
GRIK1	-0.139967	0.844321	0.999874	No differential expression
LOC117656819	-0.0207885	0.921549	0.999874	No differential expression
TIAM1	0.0665144	0.538252	0.999874	No differential expression
SOD1	0.0233386	0.828974	0.999874	No differential expression
SCAF4	-0.0906915	0.394303	0.999874	No differential expression
HUNK	0.0420832	0.770923	0.999874	No differential expression
MIS18A	-0.0979526	0.595788	0.999874	No differential expression
MRAP	-0.490409	0.35766	0.999874	No differential expression
URB1	0.105752	0.572187	0.999874	No differential expression
LOC117674792	0.0267	0.869613	0.999874	No differential expression
SYNJ1	0.0256577	0.81395	0.999874	No differential expression
PAXBP1	0.0226339	0.824699	0.999874	No differential expression
LOC117675467	0.206197	0.716138	0.999874	No differential expression
IFNAR2	-0.0488253	0.849944	0.999874	No differential expression
LOC117675794	0.41707	0.111129	0.999874	No differential expression
IFNAR1	0.00511607	0.966637	0.999874	No differential expression
IFNGR2	0.00731264	0.957795	0.999874	No differential expression
TMEM50B	0.166516	0.421597	0.999874	No differential expression
DNAJC28	0.681657	0.0924764	0.999874	No differential expression
LOC117657118	-0.0133037	0.982697	0.999874	No differential expression
LOC117676320	0.0767445	0.390466	0.999874	No differential expression
SON	-0.0137072	0.851533	0.999874	No differential expression
DONSON	0.380572	0.057045	0.999874	No differential expression
CRYZL1	0.083151	0.663058	0.999874	No differential expression
ITSN1	0.0734745	0.458487	0.999874	No differential expression
ATP5PO	-0.045573	0.610171	0.999874	No differential expression
MRPS6	-0.141544	0.578684	0.999874	No differential expression
SLC5A3	-0.167638	0.688863	0.999874	No differential expression
KCNE2	-0.228753	0.736393	0.999874	No differential expression
SMIM11A	0.0359083	0.856615	0.999874	No differential expression
RCAN1	-0.0936539	0.703487	0.999874	No differential expression
CLIC6	0.177606	0.696195	0.999874	No differential expression
RUNX1	-0.136249	0.698442	0.999874	No differential expression
SETD4	-0.109788	0.66006	0.999874	No differential expression
LOC117679055	0.202462	0.134762	0.999874	No differential expression
DOP1B	-0.20978	0.333317	0.999874	No differential expression
MORC3	0.0921787	0.34905	0.999874	No differential expression
CHAF1B	0.159048	0.190658	0.999874	No differential expression
SIM2	0.00382732	0.990711	0.999874	No differential expression
HLCS	-0.136753	0.394091	0.999874	No differential expression
TTC3	-0.020949	0.834668	0.999874	No differential expression
PIGP	-0.00504998	0.97751	0.999874	No differential expression
VPS26C	0.0874789	0.585404	0.999874	No differential expression
LOC117654657	-0.119472	0.624325	0.999874	No differential expression
LOC117654995	-0.0799344	0.819501	0.999874	No differential expression
DYRK1A	-0.0312708	0.73867	0.999874	No differential expression
KCNJ15	-0.0975979	0.741077	0.999874	No differential expression
ERG	-0.128765	0.280011	0.999874	No differential expression
ETS2	0.0853382	0.490898	0.999874	No differential expression
BRWD1	0.00359907	0.971191	0.999874	No differential expression
HMGN1	-0.111108	0.201015	0.999874	No differential expression
GET1	-0.0553739	0.816993	0.999874	No differential expression
LOC117666350	-0.461757	0.545594	0.999874	No differential expression
PCF11	-0.00987356	0.917833	0.999874	No differential expression
ANKRD42	-0.0952308	0.817162	0.999874	No differential expression
CCDC90B	0.0691559	0.816935	0.999874	No differential expression
DLG2	-0.0203659	0.931281	0.999874	No differential expression
TMEM126A	0.0984924	0.489668	0.999874	No differential expression
CREBZF	-0.0458763	0.658816	0.999874	No differential expression
SYTL2	0.042102	0.763912	0.999874	No differential expression
CCDC83	0.491622	0.385631	0.999874	No differential expression
PICALM	-0.0427552	0.59602	0.999874	No differential expression
EED	0.1043	0.509646	0.999874	No differential expression
HIKESHI	0.0210198	0.831411	0.999874	No differential expression
CCDC81	0.336456	0.323455	0.999874	No differential expression
ME3	-0.107981	0.819386	0.999874	No differential expression
PRSS23	0.113268	0.57618	0.999874	No differential expression
FZD4	-0.287798	0.261171	0.999874	No differential expression
TMEM135	-0.307237	0.460135	0.999874	No differential expression
CTSC	-0.027055	0.859767	0.999874	No differential expression
TYR	0.383464	0.383076	0.999874	No differential expression
NOX4	0.334969	0.183948	0.999874	No differential expression
FOLH1B	-0.431784	0.0699334	0.999874	No differential expression
LOC117660188	-0.268518	0.60169	0.999874	No differential expression
CHORDC1	-0.00175694	0.98772	0.999874	No differential expression
FAT3	-0.0286978	0.903397	0.999874	No differential expression
SLC36A4	-0.277632	0.52859	0.999874	No differential expression
DEUP1	0.356899	0.451586	0.999874	No differential expression
LOC117660476	0.221902	0.112718	0.999874	No differential expression
CEP295	0.0139124	0.906295	0.999874	No differential expression
LOC117660514	-0.0214333	0.881902	0.999874	No differential expression
LOC117660526	-0.257463	0.418203	0.999874	No differential expression
TAF1D	0.139014	0.678084	0.999874	No differential expression
CUNH11orf54	-0.0500611	0.638054	0.999874	No differential expression
MED17	-0.0350682	0.786103	0.999874	No differential expression
VSTM5	-0.317472	0.539036	0.999874	No differential expression
LOC117663915	0.339052	0.26449	0.999874	No differential expression
HEPHL1	0.577378	0.181404	0.999874	No differential expression
PANX1	0.0834789	0.386093	0.999874	No differential expression
MRE11	-0.0521524	0.697038	0.999874	No differential expression
ANKRD49	-0.173789	0.546482	0.999874	No differential expression
CUNH11orf97	-0.53774	0.097791	0.999874	No differential expression
LOC117660588	-0.130121	0.84667	0.999874	No differential expression
AMOTL1	0.0405162	0.838864	0.999874	No differential expression
CWC15	0.0688783	0.518689	0.999874	No differential expression
ENDOD1	-0.128455	0.361455	0.999874	No differential expression
SESN3	0.00904351	0.978024	0.999874	No differential expression
FAM76B	-0.0926902	0.363726	0.999874	No differential expression
CEP57	-0.048689	0.772938	0.999874	No differential expression
MTMR2	-0.622676	0.0480768	0.999874	No differential expression
MAML2	0.0476909	0.722568	0.999874	No differential expression
CNTN5	-0.234166	0.634754	0.999874	No differential expression
ARHGAP42	0.0522481	0.700755	0.999874	No differential expression
PGR	-0.0914148	0.65511	0.999874	No differential expression
TRPC6	-0.318395	0.405906	0.999874	No differential expression
ANGPTL5	-0.218873	0.691013	0.999874	No differential expression
CEP126	0.0642151	0.7394	0.999874	No differential expression
CFAP300	-0.272337	0.663822	0.999874	No differential expression
YAP1	-0.0672209	0.544006	0.999874	No differential expression
BIRC2	0.199575	0.0992142	0.999874	No differential expression
LOC117660875	-0.464527	0.276736	0.999874	No differential expression
DCUN1D5	0.153268	0.142393	0.999874	No differential expression
DYNC2H1	-0.0164143	0.901804	0.999874	No differential expression
PDGFD	-0.36259	0.0809892	0.999874	No differential expression
GRIA4	0.279487	0.436066	0.999874	No differential expression
MSANTD4	-0.0199675	0.912059	0.999874	No differential expression
KBTBD3	0.389978	0.0584854	0.999874	No differential expression
AASDHPPT	0.098176	0.80658	0.999874	No differential expression
GUCY1A2	-1.00848	0.115796	0.999874	No differential expression
CWF19L2	0.0916301	0.47303	0.999874	No differential expression
ALKBH8	0.308258	0.230142	0.999874	No differential expression
LOC117661023	0.273194	0.648964	0.999874	No differential expression
ELMOD1	-0.118862	0.426644	0.999874	No differential expression
SLN	-0.0339632	0.74965	0.999874	No differential expression
SLC35F2	-0.0412912	0.885604	0.999874	No differential expression
RAB39A	-0.379783	0.345045	0.999874	No differential expression
CUL5	-0.0204674	0.847243	0.999874	No differential expression
ACAT1	0.112074	0.292238	0.999874	No differential expression
LOC117661073	-0.0687037	0.485743	0.999874	No differential expression
ATM	0.151736	0.371184	0.999874	No differential expression
CUNH11orf65	0.686436	0.0739135	0.999874	No differential expression
LOC117661108	0.439941	0.187185	0.999874	No differential expression
DDX10	0.105663	0.460708	0.999874	No differential expression
CUNH11orf87	0.271691	0.546564	0.999874	No differential expression
ZC3H12C	-0.172963	0.290497	0.999874	No differential expression
RDX	-0.0974799	0.320994	0.999874	No differential expression
FDX1	-0.1832	0.18383	0.999874	No differential expression
ARHGAP20	-0.131637	0.38359	0.999874	No differential expression
RNF17	0.119955	0.76523	0.999874	No differential expression
CENPJ	0.130941	0.396062	0.999874	No differential expression
MPHOSPH8	0.0546374	0.647219	0.999874	No differential expression
PSPC1	0.159383	0.304816	0.999874	No differential expression
ZMYM2	-0.0282223	0.785121	0.999874	No differential expression
LOC117661317	0.16401	0.753776	0.999874	No differential expression
CRYL1	0.0317003	0.83426	0.999874	No differential expression
IFT88	0.0181322	0.913852	0.999874	No differential expression
IL17D	-0.240898	0.0907517	0.999874	No differential expression
EEF1AKMT1	0.306921	0.201635	0.999874	No differential expression
XPO4	-0.0245266	0.856309	0.999874	No differential expression
LATS2	-0.175429	0.225686	0.999874	No differential expression
SAP18	-0.0682061	0.469994	0.999874	No differential expression
SKA3	0.100125	0.53607	0.999874	No differential expression
MRPL57	0.0766261	0.684218	0.999874	No differential expression
ZDHHC20	0.0800367	0.563631	0.999874	No differential expression
MICU2	-0.184476	0.131007	0.999874	No differential expression
FGF9	0.000641731	0.998372	0.999874	No differential expression
SACS	-0.32756	0.0491994	0.999874	No differential expression
LOC117664210	-0.371835	0.450384	0.999874	No differential expression
TNFRSF19	-0.104188	0.271881	0.999874	No differential expression
MIPEP	0.103722	0.426531	0.999874	No differential expression
SPATA13	-0.423868	0.110968	0.999874	No differential expression
AMER2	-0.418624	0.0955237	0.999874	No differential expression
LOC117661526	-0.1971	0.732458	0.999874	No differential expression
MTMR6	0.116585	0.258386	0.999874	No differential expression
NUP58	0.0923639	0.393822	0.999874	No differential expression
LOC117661559	-0.0287838	0.951597	0.999874	No differential expression
LOC117661566	-0.0665801	0.911848	0.999874	No differential expression
ATP8A2	-0.137655	0.395623	0.999874	No differential expression
LOC117661594	0.554989	0.355796	0.999874	No differential expression
RNF6	-0.128232	0.834297	0.999874	No differential expression
CDK8	-0.0442001	0.737098	0.999874	No differential expression
WASF3	0.0245058	0.907387	0.999874	No differential expression
USP12	0.0577463	0.678133	0.999874	No differential expression
RPL21	-0.0126637	0.872001	0.999874	No differential expression
RASL11A	-0.367154	0.365336	0.999874	No differential expression
GTF3A	0.375888	0.094183	0.999874	No differential expression
MTIF3	-0.309641	0.222626	0.999874	No differential expression
LNX2	-0.00767111	0.969618	0.999874	No differential expression
POLR1D	-0.193069	0.131142	0.999874	No differential expression
PAN3	0.00804336	0.925503	0.999874	No differential expression
FLT1	0.0151298	0.954168	0.999874	No differential expression
POMP	0.0347708	0.741839	0.999874	No differential expression
SLC46A3	-0.420456	0.329513	0.999874	No differential expression
MTUS2	-0.00875993	0.985113	0.999874	No differential expression
SLC7A1	0.342872	0.597341	0.999874	No differential expression
UBL3	-0.0620115	0.549736	0.999874	No differential expression
KATNAL1	0.184118	0.326495	0.999874	No differential expression
HMGB1	0.0779582	0.327559	0.999874	No differential expression
LOC117661799	-0.423532	0.0856726	0.999874	No differential expression
USPL1	0.0260019	0.819586	0.999874	No differential expression
ALOX5AP	0.325731	0.476754	0.999874	No differential expression
MEDAG	0.187695	0.165306	0.999874	No differential expression
TEX26	0.26713	0.593724	0.999874	No differential expression
HSPH1	0.409303	0.121435	0.999874	No differential expression
B3GLCT	0.00373003	0.980336	0.999874	No differential expression
FRY	-0.0733218	0.68677	0.999874	No differential expression
LOC117661903	-0.176546	0.796013	0.999874	No differential expression
ZAR1L	0.128035	0.813253	0.999874	No differential expression
BRCA2	0.170555	0.221588	0.999874	No differential expression
N4BP2L1	-0.23751	0.327142	0.999874	No differential expression
LOC117661913	-0.108011	0.439778	0.999874	No differential expression
PDS5B	0.0697219	0.45821	0.999874	No differential expression
STARD13	-0.098579	0.560172	0.999874	No differential expression
NBEA	-0.0239853	0.858007	0.999874	No differential expression
MAB21L1	-0.0297667	0.843339	0.999874	No differential expression
DCLK1	-0.153546	0.391504	0.999874	No differential expression
LOC117662073	0.758712	0.183599	0.999874	No differential expression
SPART	0.0734961	0.611052	0.999874	No differential expression
CCNA1	0.105947	0.843061	0.999874	No differential expression
SERTM1	-0.356753	0.418615	0.999874	No differential expression
RFXAP	0.0234029	0.910067	0.999874	No differential expression
SMAD9	-0.280495	0.105505	0.999874	No differential expression
B4GALT4	0.0152714	0.933873	0.999874	No differential expression
LOC117662142	-0.0277504	0.855064	0.999874	No differential expression
LOC117662177	0.358901	0.0517354	0.999874	No differential expression
LOC117663979	-0.260358	0.682014	0.999874	No differential expression
ARHGAP31	-0.0174208	0.894715	0.999874	No differential expression
UPK1B	-0.297642	0.473697	0.999874	No differential expression
IGSF11	-0.171515	0.290508	0.999874	No differential expression
LSAMP	-0.188659	0.124233	0.999874	No differential expression
GAP43	-0.0233535	0.854633	0.999874	No differential expression
QTRT2	-0.0688543	0.741779	0.999874	No differential expression
CCDC191	0.0913923	0.669669	0.999874	No differential expression
ZDHHC23	0.111087	0.769147	0.999874	No differential expression
GRAMD1C	0.164888	0.642433	0.999874	No differential expression
CLDND1	0.021552	0.844921	0.999874	No differential expression
GPR15	0.675088	0.289013	0.999874	No differential expression
ILDR1	-0.0805651	0.900945	0.999874	No differential expression
CFAP44	-0.443038	0.162082	0.999874	No differential expression
BOC	-0.0578004	0.47153	0.999874	No differential expression
LOC117664011	0.326528	0.759973	0.999874	No differential expression
NEPRO	0.062759	0.641575	0.999874	No differential expression
GTPBP8	0.3773	0.187585	0.999874	No differential expression
CCDC80	-0.0567357	0.533409	0.999874	No differential expression
SLC35A5	0.239493	0.121285	0.999874	No differential expression
ATG3	-0.0757153	0.511123	0.999874	No differential expression
SLC19A2	0.0261557	0.918743	0.999874	No differential expression
CCDC181	-0.0251547	0.930491	0.999874	No differential expression
BLZF1	0.0544483	0.718084	0.999874	No differential expression
NME7	0.162839	0.441963	0.999874	No differential expression
ATP1B1	0.10121	0.615535	0.999874	No differential expression
DPT	0.121639	0.32096	0.999874	No differential expression
SFT2D2	-0.0546834	0.702848	0.999874	No differential expression
TIPRL	0.0730149	0.540899	0.999874	No differential expression
GPR161	0.0372516	0.754394	0.999874	No differential expression
TTF2	0.120186	0.38001	0.999874	No differential expression
ST3GAL6	-0.163088	0.586759	0.999874	No differential expression
CPOX	0.220815	0.256334	0.999874	No differential expression
COL8A1	-0.142118	0.638366	0.999874	No differential expression
DCBLD2	-0.0420147	0.688254	0.999874	No differential expression
CMSS1	0.187171	0.37062	0.999874	No differential expression
FILIP1L	0.0549748	0.650847	0.999874	No differential expression
TBC1D23	-0.0559009	0.595747	0.999874	No differential expression
NIT2	0.212534	0.16569	0.999874	No differential expression
TOMM70	-0.0607976	0.469677	0.999874	No differential expression
TMEM45A	-0.184458	0.495271	0.999874	No differential expression
TFG	0.0511825	0.641356	0.999874	No differential expression
ABI3BP	-0.0455457	0.697514	0.999874	No differential expression
SENP7	0.106826	0.500844	0.999874	No differential expression
LOC117662904	0.126655	0.443577	0.999874	No differential expression
TXNL4B	0.134198	0.493688	0.999874	No differential expression
TRMT10C	0.072746	0.677969	0.999874	No differential expression
PCNP	0.142974	0.314824	0.999874	No differential expression
ZBTB11	-0.033518	0.842462	0.999874	No differential expression
RPL24	0.0934244	0.221781	0.999874	No differential expression
CEP97	-0.135888	0.561501	0.999874	No differential expression
NXPE3	-0.117099	0.535834	0.999874	No differential expression
NFKBIZ	-0.0296445	0.910107	0.999874	No differential expression
LOC117662982	0.35039	0.0828013	0.999874	No differential expression
LOC117664045	0.0406314	0.854009	0.999874	No differential expression
ALCAM	0.205425	0.158144	0.999874	No differential expression
CBLB	-0.00641087	0.961884	0.999874	No differential expression
BBX	-0.242987	0.289324	0.999874	No differential expression
CD47	-0.0363143	0.865375	0.999874	No differential expression
IFT57	-0.180327	0.379947	0.999874	No differential expression
CIP2A	-0.0051789	0.971108	0.999874	No differential expression
LOC117663173	-1.0459	0.106329	0.999874	No differential expression
HJURP	0.129366	0.252445	0.999874	No differential expression
MORC1	0.0578344	0.85888	0.999874	No differential expression
NECTIN3	-0.0462807	0.620294	0.999874	No differential expression
PLCXD2	-0.390333	0.350778	0.999874	No differential expression
PHLDB2	-0.0766422	0.475052	0.999874	No differential expression
ABHD10	0.0277998	0.874399	0.999874	No differential expression
TAGLN3	0.133025	0.796649	0.999874	No differential expression
TMPRSS7	-0.378128	0.288049	0.999874	No differential expression
CUNH3orf52	-0.0385158	0.86817	0.999874	No differential expression
CD200	0.102763	0.698323	0.999874	No differential expression
CGGBP1	0.090395	0.554808	0.999874	No differential expression
ZNF654	-0.0385342	0.849901	0.999874	No differential expression
CUNH3orf38	0.0723718	0.804361	0.999874	No differential expression
EPHA3	-0.0973433	0.52169	0.999874	No differential expression
PROS1	0.048512	0.747264	0.999874	No differential expression
ARL13B	0.227617	0.0947445	0.999874	No differential expression
STX19	0.0660821	0.801463	0.999874	No differential expression
NSUN3	-0.0509623	0.866539	0.999874	No differential expression
EPHA6	0.0499002	0.932161	0.999874	No differential expression
LOC117663486	0.695544	0.421826	0.999874	No differential expression
ARL6	0.191105	0.298092	0.999874	No differential expression
CRYBG3	-0.178641	0.280742	0.999874	No differential expression
RIOX2	0.138797	0.45168	0.999874	No differential expression
DCAF6	0.0342697	0.730611	0.999874	No differential expression
MPC2	-0.0866734	0.498947	0.999874	No differential expression
MPZL1	-0.0780399	0.495635	0.999874	No differential expression
RCSD1	0.00368646	0.99075	0.999874	No differential expression
CREG1	-0.421443	0.0632064	0.999874	No differential expression
POU2F1	-0.0559055	0.651163	0.999874	No differential expression
DUSP27	-0.167143	0.442074	0.999874	No differential expression
GPA33	0.0603252	0.894813	0.999874	No differential expression
ILDR2	0.109875	0.632112	0.999874	No differential expression
PTGFRN	0.150259	0.131912	0.999874	No differential expression
IGSF3	-0.0851438	0.452012	0.999874	No differential expression
ADPRH	-0.0318668	0.899703	0.999874	No differential expression
TIMMDC1	0.0817402	0.565776	0.999874	No differential expression
POGLUT1	0.220873	0.0939547	0.999874	No differential expression
BCL9	-0.00321138	0.96984	0.999874	No differential expression
ACP6	-0.00350726	0.98235	0.999874	No differential expression
GJA5	-0.135376	0.194666	0.999874	No differential expression
LOC117663858	0.061352	0.814509	0.999874	No differential expression
GPR89B	0.138194	0.33785	0.999874	No differential expression
PDZK1	0.223279	0.28932	0.999874	No differential expression
ZNF488	-0.335672	0.166021	0.999874	No differential expression
MAPK8	-0.0278771	0.764258	0.999874	No differential expression
WDFY4	-0.464395	0.220727	0.999874	No differential expression
VSTM4	0.00683857	0.949225	0.999874	No differential expression
CUNH10orf71	-0.37069	0.253084	0.999874	No differential expression
ERCC6	-0.151765	0.242234	0.999874	No differential expression
CXCL12	0.0304967	0.810129	0.999874	No differential expression
PAOX	0.140814	0.26255	0.999874	No differential expression
LOC117664674	-0.167946	0.236477	0.999874	No differential expression
MTG1	0.0278803	0.822002	0.999874	No differential expression
LOC117667302	0.300377	0.0543062	0.999874	No differential expression
CHUK	0.0844278	0.339359	0.999874	No differential expression
COG3	-0.00740055	0.936764	0.999874	No differential expression
MXD4	0.0352067	0.683176	0.999874	No differential expression
NAT8L	-0.194233	0.6469	0.999874	No differential expression
CUNH4orf48	-0.587636	0.0743265	0.999874	No differential expression
NELFA	-0.0971845	0.319626	0.999874	No differential expression
NSD2	-0.0037121	0.96434	0.999874	No differential expression
LETM1	-0.0688479	0.505189	0.999874	No differential expression
TACC3	0.0766231	0.495434	0.999874	No differential expression
SLBP	0.058912	0.602952	0.999874	No differential expression
UVSSA	0.346703	0.123776	0.999874	No differential expression
MAEA	0.033385	0.708935	0.999874	No differential expression
LOC117664850	-0.795464	0.298107	0.999874	No differential expression
CTBP1	-0.0877916	0.303866	0.999874	No differential expression
LOC117666996	0.220732	0.752614	0.999874	No differential expression
FGFRL1	-0.205924	0.245957	0.999874	No differential expression
ATOH8	0.133199	0.639823	0.999874	No differential expression
ST3GAL5	-0.714539	0.0536126	0.999874	No differential expression
SLC25A30	-0.561722	0.206183	0.999874	No differential expression
TPT1	0.0408233	0.625652	0.999874	No differential expression
GTF2F2	-0.082098	0.516595	0.999874	No differential expression
GPALPP1	0.147028	0.417518	0.999874	No differential expression
NUFIP1	-0.0742906	0.62562	0.999874	No differential expression
TSC22D1	-0.174663	0.0793972	0.999874	No differential expression
LACC1	0.551907	0.277523	0.999874	No differential expression
ENOX1	-0.333111	0.0741797	0.999874	No differential expression
DNAJC15	-0.301718	0.157079	0.999874	No differential expression
AKAP11	0.0328719	0.757495	0.999874	No differential expression
DGKH	-0.260381	0.519593	0.999874	No differential expression
VWA8	-0.0501794	0.658301	0.999874	No differential expression
RGCC	0.458757	0.120882	0.999874	No differential expression
NAA16	0.038309	0.7433	0.999874	No differential expression
MTRF1	-0.405245	0.106819	0.999874	No differential expression
WBP4	0.0959977	0.530586	0.999874	No differential expression
ELF1	-0.0613099	0.73345	0.999874	No differential expression
LOC117667367	0.244096	0.42079	0.999874	No differential expression
LOC117665083	-0.098623	0.631765	0.999874	No differential expression
PCDH8	-0.0547218	0.878191	0.999874	No differential expression
PCDH17	0.229898	0.215461	0.999874	No differential expression
DIAPH3	-0.126317	0.340504	0.999874	No differential expression
TDRD3	-0.131581	0.247467	0.999874	No differential expression
PCDH20	0.0598644	0.808236	0.999874	No differential expression
PCDH9	-0.180801	0.385881	0.999874	No differential expression
KLHL1	0.679151	0.193601	0.999874	No differential expression
DACH1	0.0347818	0.801469	0.999874	No differential expression
MZT1	-0.00298224	0.984909	0.999874	No differential expression
DIS3	-0.022881	0.820497	0.999874	No differential expression
PIBF1	0.177536	0.307531	0.999874	No differential expression
KLF5	-0.227498	0.390059	0.999874	No differential expression
KLF12	0.18372	0.509504	0.999874	No differential expression
TBC1D4	0.0503739	0.673345	0.999874	No differential expression
COMMD6	-0.12992	0.237487	0.999874	No differential expression
UCHL3	-0.047458	0.685537	0.999874	No differential expression
LMO7	-0.0596351	0.528462	0.999874	No differential expression
ACOD1	-0.683086	0.183617	0.999874	No differential expression
CLN5	0.0115145	0.950335	0.999874	No differential expression
FBXL3	0.00237697	0.987682	0.999874	No differential expression
MYCBP2	0.0189791	0.865718	0.999874	No differential expression
LOC117665299	0.0205392	0.943521	0.999874	No differential expression
LOC117665326	0.653957	0.211587	0.999874	No differential expression
OBI1	0.0172132	0.910055	0.999874	No differential expression
RBM26	-0.0376506	0.75019	0.999874	No differential expression
NDFIP2	-0.0578048	0.611797	0.999874	No differential expression
SPRY2	0.0713522	0.539553	0.999874	No differential expression
SLITRK1	0.142373	0.490179	0.999874	No differential expression
SLITRK6	0.0926344	0.472391	0.999874	No differential expression
DHPS	0.0112294	0.943536	0.999874	No differential expression
SLITRK5	0.0520276	0.721221	0.999874	No differential expression
LOC117665475	0.0914095	0.67065	0.999874	No differential expression
GPC6	-0.0859073	0.565903	0.999874	No differential expression
DCT	-0.173991	0.386547	0.999874	No differential expression
TGDS	0.0844478	0.576957	0.999874	No differential expression
GPR180	0.16515	0.251522	0.999874	No differential expression
SOX21	0.151545	0.24956	0.999874	No differential expression
ABCC4	0.287593	0.510416	0.999874	No differential expression
CLDN10	-0.204218	0.560231	0.999874	No differential expression
DZIP1	-0.0547751	0.747573	0.999874	No differential expression
DNAJC3	-0.104927	0.46334	0.999874	No differential expression
UGGT2	0.0366042	0.805043	0.999874	No differential expression
MBNL2	0.11721	0.547982	0.999874	No differential expression
RAP2A	0.00807146	0.95168	0.999874	No differential expression
SLAIN1	0.321817	0.333307	0.999874	No differential expression
SCEL	-0.153674	0.397229	0.999874	No differential expression
CFAP99	0.23979	0.626355	0.999874	No differential expression
ZFAND4	-0.0496176	0.642383	0.999874	No differential expression
LOC117665741	0.231089	0.721422	0.999874	No differential expression
LOC117665675	-0.0473778	0.676192	0.999874	No differential expression
EDNRB	-0.233511	0.219368	0.999874	No differential expression
BIVM	0.197738	0.190399	0.999874	No differential expression
POGLUT2	0.0386283	0.699438	0.999874	No differential expression
LOC117665792	0.517895	0.488101	0.999874	No differential expression
METTL21C	-0.0979788	0.824368	0.999874	No differential expression
TPP2	0.123944	0.229295	0.999874	No differential expression
ITGBL1	0.354435	0.386623	0.999874	No differential expression
TMTC4	-0.301107	0.121781	0.999874	No differential expression
GGACT	0.402406	0.246897	0.999874	No differential expression
PCCA	-0.0216644	0.895698	0.999874	No differential expression
CLYBL	0.0913118	0.764828	0.999874	No differential expression
TM9SF2	0.0949833	0.30988	0.999874	No differential expression
LOC117666005	-0.149548	0.804236	0.999874	No differential expression
UBAC2	-0.293044	0.193128	0.999874	No differential expression
GPR183	0.222534	0.49434	0.999874	No differential expression
LOC117666013	0.124239	0.787021	0.999874	No differential expression
DOCK9	-0.0720559	0.583713	0.999874	No differential expression
STK24	0.0854445	0.517846	0.999874	No differential expression
FARP1	-0.00139009	0.988468	0.999874	No differential expression
IPO5	0.0411408	0.651522	0.999874	No differential expression
ERCC5	-0.0399935	0.711485	0.999874	No differential expression
LOC117667159	-0.765106	0.131999	0.999874	No differential expression
EFNB2	-0.00552935	0.953927	0.999874	No differential expression
LOC117666073	0.317199	0.375997	0.999874	No differential expression
ARGLU1	-0.0549916	0.452396	0.999874	No differential expression
FAM155A	-0.141785	0.758634	0.999874	No differential expression
NAXD	0.0643069	0.541964	0.999874	No differential expression
ING1	0.177393	0.294732	0.999874	No differential expression
ANKRD10	0.0920865	0.263844	0.999874	No differential expression
ARHGEF7	-0.131264	0.260584	0.999874	No differential expression
LOC117666327	-0.0412527	0.957982	0.999874	No differential expression
TUBGCP3	0.0696237	0.604965	0.999874	No differential expression
ATP11A	0.111155	0.345569	0.999874	No differential expression
MCF2L	0.0206303	0.920551	0.999874	No differential expression
F10	0.275949	0.524333	0.999874	No differential expression
PROZ	0.111398	0.855342	0.999874	No differential expression
PCID2	0.0883466	0.541629	0.999874	No differential expression
LAMP1	0.128887	0.1064	0.999874	No differential expression
GRTP1	0.0285129	0.912731	0.999874	No differential expression
ADPRHL1	0.0969244	0.616618	0.999874	No differential expression
DCUN1D2	-0.0217341	0.878273	0.999874	No differential expression
TMCO3	0.144299	0.22312	0.999874	No differential expression
TFDP1	0.062847	0.541899	0.999874	No differential expression
ATP4B	0.188313	0.713903	0.999874	No differential expression
GAS6	-0.0267591	0.848543	0.999874	No differential expression
RASA3	0.022115	0.864923	0.999874	No differential expression
CFAP97D2	-0.287551	0.501816	0.999874	No differential expression
LOC117666542	-0.56211	0.363153	0.999874	No differential expression
CDC16	0.146182	0.202875	0.999874	No differential expression
UPF3A	0.0104116	0.961168	0.999874	No differential expression
LOC117666555	0.265221	0.690903	0.999874	No differential expression
CHAMP1	0.0193653	0.842684	0.999874	No differential expression
SOWAHC	-0.223078	0.193075	0.999874	No differential expression
SEPTIN10	0.0421841	0.637661	0.999874	No differential expression
EDAR	-0.0243026	0.905018	0.999874	No differential expression
CCDC138	0.40418	0.0749361	0.999874	No differential expression
LOC117666627	-0.0191931	0.837273	0.999874	No differential expression
LIMS1	0.0335625	0.722248	0.999874	No differential expression
GCC2	0.260677	0.14271	0.999874	No differential expression
ST6GAL2	0.0685066	0.807328	0.999874	No differential expression
UXS1	0.0124873	0.930459	0.999874	No differential expression
ECRG4	-0.064487	0.523358	0.999874	No differential expression
NCK2	0.00559534	0.952833	0.999874	No differential expression
FHL2	-0.205449	0.519788	0.999874	No differential expression
CUNH2orf49	0.0328785	0.849542	0.999874	No differential expression
TGFBRAP1	-0.0639695	0.675967	0.999874	No differential expression
GPR45	0.128259	0.679561	0.999874	No differential expression
MRPS9	0.0174587	0.877715	0.999874	No differential expression
TMEM182	-0.108772	0.726359	0.999874	No differential expression
MFSD9	0.104313	0.551304	0.999874	No differential expression
LOC117666835	0.31254	0.6427	0.999874	No differential expression
SLC9A4	0.16089	0.700091	0.999874	No differential expression
LOC117666874	0.00130869	0.997306	0.999874	No differential expression
LOC117666903	0.10544	0.595277	0.999874	No differential expression
MAP4K4	-0.064737	0.510799	0.999874	No differential expression
CHCHD3	-0.111941	0.276474	0.999874	No differential expression
LOC117667451	-0.077791	0.691504	0.999874	No differential expression
BRD1	-0.0282422	0.762116	0.999874	No differential expression
LOC117667477	0.600612	0.0601246	0.999874	No differential expression
ZBED4	-0.00792419	0.947555	0.999874	No differential expression
ALG12	0.289617	0.410791	0.999874	No differential expression
CRELD2	0.00705836	0.958837	0.999874	No differential expression
PIM3	0.0807217	0.563943	0.999874	No differential expression
IL17REL	0.619563	0.0762053	0.999874	No differential expression
TTLL8	-0.702836	0.431397	0.999874	No differential expression
MLC1	-0.253839	0.599426	0.999874	No differential expression
MOV10L1	0.261016	0.521737	0.999874	No differential expression
PANX2	0.289172	0.242165	0.999874	No differential expression
TRABD	0.0257204	0.846599	0.999874	No differential expression
SELENOO	-0.212503	0.683725	0.999874	No differential expression
TUBGCP6	0.0581655	0.667232	0.999874	No differential expression
HDAC10	0.165827	0.342564	0.999874	No differential expression
MAPK12	-0.024879	0.904523	0.999874	No differential expression
MAPK11	0.032393	0.85437	0.999874	No differential expression
PLXNB2	0.0745184	0.43832	0.999874	No differential expression
ZNF800	0.0442455	0.845927	0.999874	No differential expression
GRM8	0.0421187	0.949879	0.999874	No differential expression
POT1	0.0655188	0.57291	0.999874	No differential expression
GPR37	0.410656	0.197992	0.999874	No differential expression
LOC117667827	0.0997486	0.712799	0.999874	No differential expression
CTNNA2	-0.169713	0.222309	0.999874	No differential expression
LRRTM1	-0.255757	0.594686	0.999874	No differential expression
LOC117667973	0.0493617	0.764751	0.999874	No differential expression
LOC117667983	0.201503	0.088361	0.999874	No differential expression
LOC117667995	0.119345	0.208357	0.999874	No differential expression
AAMP	0.311925	0.0569954	0.999874	No differential expression
GPBAR1	0.378194	0.453641	0.999874	No differential expression
LOC117668023	0.390888	0.571708	0.999874	No differential expression
ARPC2	-0.0178874	0.848221	0.999874	No differential expression
RUFY4	-0.238344	0.558144	0.999874	No differential expression
TNS1	-0.0362421	0.703296	0.999874	No differential expression
IGFBP5	0.0162595	0.833319	0.999874	No differential expression
IGFBP2	-0.177772	0.547489	0.999874	No differential expression
RPL37A	0.0814636	0.35094	0.999874	No differential expression
SMARCAL1	-0.0708842	0.676015	0.999874	No differential expression
XRCC5	-0.15776	0.263957	0.999874	No differential expression
TMEM169	0.0705348	0.678039	0.999874	No differential expression
MAP3K2	-0.135622	0.410389	0.999874	No differential expression
ERCC3	0.035931	0.790103	0.999874	No differential expression
LOC117668268	-0.0986454	0.640539	0.999874	No differential expression
BIN1	-0.0224147	0.782778	0.999874	No differential expression
GYPC	0.142767	0.310116	0.999874	No differential expression
CNTNAP5	0.652491	0.178553	0.999874	No differential expression
MRAS	-0.47277	0.0495011	0.999874	No differential expression
TMEM177	-0.361053	0.253002	0.999874	No differential expression
PTPN4	-0.161599	0.237548	0.999874	No differential expression
EPB41L5	-0.187451	0.107281	0.999874	No differential expression
LOC117668419	-0.00289123	0.982817	0.999874	No differential expression
RALB	0.0548129	0.514306	0.999874	No differential expression
INHBB	-0.0563411	0.754378	0.999874	No differential expression
GLI2	-0.0222557	0.797137	0.999874	No differential expression
TFCP2L1	0.117868	0.557959	0.999874	No differential expression
CLASP1	-0.0724937	0.51696	0.999874	No differential expression
TSN	0.137984	0.22184	0.999874	No differential expression
IQCB1	0.193512	0.280006	0.999874	No differential expression
EAF2	0.0616459	0.732195	0.999874	No differential expression
HSPBAP1	-0.538149	0.220628	0.999874	No differential expression
SEMA5B	0.0804142	0.477049	0.999874	No differential expression
PDIA5	0.0409787	0.746571	0.999874	No differential expression
SEC22A	-0.0333429	0.75335	0.999874	No differential expression
ADCY5	-0.0728441	0.746175	0.999874	No differential expression
HACD2	0.057996	0.81663	0.999874	No differential expression
MYLK	0.0635338	0.642289	0.999874	No differential expression
CCDC14	0.121188	0.373656	0.999874	No differential expression
KALRN	-0.219813	0.109769	0.999874	No differential expression
UMPS	0.011514	0.918952	0.999874	No differential expression
ITGB5	0.13849	0.275364	0.999874	No differential expression
SLC12A8	-0.282087	0.606926	0.999874	No differential expression
ZNF148	0.104825	0.48244	0.999874	No differential expression
SNX4	-0.0104415	0.900578	0.999874	No differential expression
LOC117674410	0.0144339	0.896529	0.999874	No differential expression
OSBPL11	0.0755675	0.467202	0.999874	No differential expression
LOC117669128	-0.00101865	0.997455	0.999874	No differential expression
LMLN	0.172713	0.157382	0.999874	No differential expression
PARP14	0.332874	0.393698	0.999874	No differential expression
LOC117669137	0.0711951	0.826529	0.999874	No differential expression
LOC117669141	-0.222162	0.387718	0.999874	No differential expression
DTX3L	-0.0688223	0.685642	0.999874	No differential expression
FAIM	-0.0649977	0.549334	0.999874	No differential expression
CEP70	-0.0397559	0.779045	0.999874	No differential expression
ESYT3	-0.0256092	0.894168	0.999874	No differential expression
CFAP221	-0.542808	0.214569	0.999874	No differential expression
TMEM37	-0.0736856	0.604458	0.999874	No differential expression
DBI	0.0109478	0.918106	0.999874	No differential expression
CUNH2orf76	0.483258	0.0485684	0.999874	No differential expression
LOC117669289	0.588034	0.238614	0.999874	No differential expression
STEAP3	-0.131229	0.631393	0.999874	No differential expression
MARCO	-0.697255	0.165671	0.999874	No differential expression
EN1	0.0988945	0.716216	0.999874	No differential expression
INSIG2	0.115249	0.328592	0.999874	No differential expression
CCDC93	-0.00753034	0.947186	0.999874	No differential expression
DDX18	-0.129602	0.209344	0.999874	No differential expression
DPP10	-0.253496	0.301145	0.999874	No differential expression
ACTR3	0.0862642	0.297197	0.999874	No differential expression
SLC35F5	-0.0186123	0.855142	0.999874	No differential expression
LYPD1	0.574717	0.173314	0.999874	No differential expression
NCKAP5	-0.150444	0.442734	0.999874	No differential expression
MGAT5	0.104135	0.371141	0.999874	No differential expression
CCNT2	-0.0650035	0.534996	0.999874	No differential expression
MAP3K19	0.0283624	0.969809	0.999874	No differential expression
RAB3GAP1	-0.0121869	0.915631	0.999874	No differential expression
ZRANB3	0.036633	0.832788	0.999874	No differential expression
R3HDM1	-0.0156557	0.879579	0.999874	No differential expression
UBXN4	0.0384816	0.718029	0.999874	No differential expression
MCM6	0.109321	0.186351	0.999874	No differential expression
DARS1	0.0187748	0.865713	0.999874	No differential expression
CXCR4	-0.119833	0.618289	0.999874	No differential expression
THSD7B	-0.234063	0.315247	0.999874	No differential expression
SPOPL	0.0643357	0.622568	0.999874	No differential expression
NXPH2	-0.43932	0.511751	0.999874	No differential expression
LOC117674667	-0.159862	0.809834	0.999874	No differential expression
LRP1B	-0.332812	0.255074	0.999874	No differential expression
KYNU	0.0413976	0.911241	0.999874	No differential expression
ARHGAP15	0.167595	0.316946	0.999874	No differential expression
GTDC1	0.206632	0.257679	0.999874	No differential expression
ZEB2	-0.11063	0.241757	0.999874	No differential expression
ACVR2A	-0.0464776	0.592081	0.999874	No differential expression
ORC4	0.0758104	0.413526	0.999874	No differential expression
MBD5	-0.141296	0.267744	0.999874	No differential expression
EPC2	0.0484512	0.622557	0.999874	No differential expression
KIF5C	0.0795875	0.481392	0.999874	No differential expression
LYPD6B	0.096575	0.55182	0.999874	No differential expression
LYPD6	-0.917287	0.0581733	0.999874	No differential expression
MMADHC	-0.171414	0.0956503	0.999874	No differential expression
RND3	-0.0952027	0.274897	0.999874	No differential expression
NMI	-0.196053	0.473662	0.999874	No differential expression
TNFAIP6	-0.00738585	0.954154	0.999874	No differential expression
RIF1	-0.0357234	0.75224	0.999874	No differential expression
NEB	-0.0971346	0.334613	0.999874	No differential expression
ARL5A	0.0282258	0.741613	0.999874	No differential expression
CACNB4	0.00849269	0.965069	0.999874	No differential expression
STAM2	-0.0793612	0.61212	0.999874	No differential expression
FMNL2	-0.00804227	0.932379	0.999874	No differential expression
PRPF40A	-0.0188832	0.855887	0.999874	No differential expression
ARL6IP6	0.17687	0.242815	0.999874	No differential expression
RPRM	0.135387	0.531921	0.999874	No differential expression
GALNT13	0.0717006	0.445428	0.999874	No differential expression
KCNJ3	0.0275357	0.939001	0.999874	No differential expression
NR4A2	-0.0387738	0.919509	0.999874	No differential expression
GPD2	0.0454293	0.732724	0.999874	No differential expression
GALNT5	-0.0844017	0.63359	0.999874	No differential expression
ACVR1	-0.0909227	0.350369	0.999874	No differential expression
CCDC148	0.375031	0.505782	0.999874	No differential expression
PKP4	0.0850648	0.321981	0.999874	No differential expression
DAPL1	-0.163542	0.266375	0.999874	No differential expression
TANC1	0.0473696	0.68987	0.999874	No differential expression
WDSUB1	-0.108576	0.736627	0.999874	No differential expression
BAZ2B	-0.0357379	0.73691	0.999874	No differential expression
MARCHF7	0.0612433	0.58629	0.999874	No differential expression
LOC117674457	-0.0909145	0.50305	0.999874	No differential expression
PLA2R1	-0.120735	0.321099	0.999874	No differential expression
ITGB6	-0.318617	0.0527017	0.999874	No differential expression
RBMS1	-0.0532367	0.51216	0.999874	No differential expression
TANK	-0.00347909	0.985455	0.999874	No differential expression
PSMD14	-0.0250665	0.782269	0.999874	No differential expression
SLC4A10	0.081068	0.832702	0.999874	No differential expression
DPP4	0.00627768	0.954005	0.999874	No differential expression
FAP	-0.0674906	0.487945	0.999874	No differential expression
IFIH1	-0.108198	0.651032	0.999874	No differential expression
GCA	0.0593515	0.464492	0.999874	No differential expression
KCNH7	-0.0509692	0.949179	0.999874	No differential expression
COBLL1	0.0414828	0.809939	0.999874	No differential expression
LOC117670973	0.32439	0.150555	0.999874	No differential expression
LOC117670994	-0.184218	0.647387	0.999874	No differential expression
GALNT3	0.0347266	0.818015	0.999874	No differential expression
LOC117671046	0.0367688	0.960302	0.999874	No differential expression
TTC21B	-0.0919723	0.473596	0.999874	No differential expression
LOC117671051	-0.259364	0.71649	0.999874	No differential expression
LOC117671080	0.473299	0.359382	0.999874	No differential expression
XIRP2	0.371836	0.333295	0.999874	No differential expression
STK39	0.0149412	0.937296	0.999874	No differential expression
CERS6	0.323673	0.089206	0.999874	No differential expression
NOSTRIN	0.03592	0.897462	0.999874	No differential expression
SPC25	-0.0804205	0.686525	0.999874	No differential expression
LRP2	-0.379794	0.319936	0.999874	No differential expression
LOC117674474	0.0989166	0.312864	0.999874	No differential expression
BBS5	0.131903	0.480182	0.999874	No differential expression
KLHL41	-0.11586	0.181794	0.999874	No differential expression
FASTKD1	-0.0159001	0.914486	0.999874	No differential expression
PPIG	-0.0808968	0.387582	0.999874	No differential expression
CCDC173	0.159606	0.65202	0.999874	No differential expression
PHOSPHO2	0.00303847	0.989724	0.999874	No differential expression
KLHL23	-0.189305	0.791465	0.999874	No differential expression
SSB	0.0139983	0.897151	0.999874	No differential expression
METTL5	0.0152049	0.901285	0.999874	No differential expression
UBR3	-0.0465957	0.736772	0.999874	No differential expression
MYO3B	0.1332	0.824439	0.999874	No differential expression
SP5	0.0212984	0.854636	0.999874	No differential expression
ERICH2	0.111187	0.692422	0.999874	No differential expression
GAD1	-0.0180954	0.92373	0.999874	No differential expression
GORASP2	0.0887708	0.369977	0.999874	No differential expression
TLK1	0.0367853	0.685511	0.999874	No differential expression
DCAF17	0.13287	0.421324	0.999874	No differential expression
LOC117671414	-0.0829172	0.59903	0.999874	No differential expression
DYNC1I2	0.106095	0.241799	0.999874	No differential expression
SLC25A12	0.0914181	0.442977	0.999874	No differential expression
HAT1	0.0444215	0.751112	0.999874	No differential expression
LOC117671486	-0.0336023	0.951107	0.999874	No differential expression
METAP1D	0.00270855	0.986154	0.999874	No differential expression
DLX2	-0.320238	0.131815	0.999874	No differential expression
ITGA6	-0.068413	0.642679	0.999874	No differential expression
PDK1	-0.0335799	0.792653	0.999874	No differential expression
LOC117671552	-0.0078766	0.938495	0.999874	No differential expression
RAPGEF4	0.00456776	0.988392	0.999874	No differential expression
MAP3K20	-0.113339	0.604272	0.999874	No differential expression
CDCA7	0.176619	0.0766491	0.999874	No differential expression
SP3	0.0332547	0.72788	0.999874	No differential expression
LOC117671605	0.0938414	0.367541	0.999874	No differential expression
OLA1	-0.0434472	0.695897	0.999874	No differential expression
LOC117674846	0.00535971	0.990094	0.999874	No differential expression
CIR1	0.0578102	0.674796	0.999874	No differential expression
SCRN3	-0.125438	0.713144	0.999874	No differential expression
GPR155	0.0327787	0.887119	0.999874	No differential expression
WIPF1	-0.127712	0.242899	0.999874	No differential expression
CHRNA1	-0.0682051	0.760237	0.999874	No differential expression
CHN1	-0.0763789	0.568103	0.999874	No differential expression
ATF2	0.0756251	0.504855	0.999874	No differential expression
LOC117671742	-0.271464	0.646794	0.999874	No differential expression
ATP5MC3	0.0815065	0.416341	0.999874	No differential expression
LNPK	0.0618328	0.645177	0.999874	No differential expression
HOXD10	0.554181	0.346152	0.999874	No differential expression
HOXD9	0.154498	0.250863	0.999874	No differential expression
LOC117671879	0.0556264	0.757999	0.999874	No differential expression
HOXD8	0.0674015	0.626429	0.999874	No differential expression
LOC117671884	0.134171	0.606109	0.999874	No differential expression
HOXD3	0.0121666	0.917408	0.999874	No differential expression
HOXD4	0.0786986	0.560499	0.999874	No differential expression
LOC117671889	-0.102193	0.819925	0.999874	No differential expression
HOXD1	-0.119816	0.853282	0.999874	No differential expression
LOC117671905	0.0718448	0.820943	0.999874	No differential expression
MTX2	0.0921679	0.429623	0.999874	No differential expression
HNRNPA3	0.163899	0.101358	0.999874	No differential expression
NFE2L2	0.0546141	0.568868	0.999874	No differential expression
AGPS	0.0456449	0.640362	0.999874	No differential expression
LOC117671982	-0.0611482	0.709794	0.999874	No differential expression
PDE11A	0.0869374	0.761341	0.999874	No differential expression
OSBPL6	0.0546555	0.690857	0.999874	No differential expression
PRKRA	0.104469	0.31062	0.999874	No differential expression
PJVK	0.396354	0.395196	0.999874	No differential expression
FKBP7	0.119173	0.222256	0.999874	No differential expression
PLEKHA3	-0.0350769	0.817273	0.999874	No differential expression
TTN	-0.161853	0.12211	0.999874	No differential expression
CCDC141	-0.137476	0.678136	0.999874	No differential expression
SESTD1	0.0718011	0.334932	0.999874	No differential expression
LOC117672163	0.209337	0.2002	0.999874	No differential expression
CWC22	-0.0428157	0.720735	0.999874	No differential expression
UBE2E3	-0.0503273	0.520005	0.999874	No differential expression
ITGA4	0.258428	0.0481739	0.999874	No differential expression
CERKL	0.0100662	0.973496	0.999874	No differential expression
ITPRID2	-0.036164	0.796774	0.999874	No differential expression
PPP1R1C	-0.360028	0.480914	0.999874	No differential expression
PDE1A	-0.15531	0.334178	0.999874	No differential expression
LOC117672271	0.094984	0.879306	0.999874	No differential expression
DNAJC10	0.0544567	0.627204	0.999874	No differential expression
FRZB	0.0230423	0.868234	0.999874	No differential expression
NCKAP1	0.0581094	0.472539	0.999874	No differential expression
DUSP19	-0.00650661	0.969404	0.999874	No differential expression
NUP35	0.137539	0.32043	0.999874	No differential expression
ZNF804A	0.088894	0.821027	0.999874	No differential expression
ZC3H15	0.0575646	0.606465	0.999874	No differential expression
ITGAV	0.00136178	0.992458	0.999874	No differential expression
FAM171B	0.0224065	0.911764	0.999874	No differential expression
ZSWIM2	-0.0264502	0.919076	0.999874	No differential expression
CALCRL	0.0112147	0.96455	0.999874	No differential expression
TFPI	-0.0257579	0.814697	0.999874	No differential expression
GULP1	0.167742	0.128523	0.999874	No differential expression
COL3A1	-0.0526013	0.599622	0.999874	No differential expression
COL5A2	0.00228935	0.976495	0.999874	No differential expression
SLC40A1	0.0266605	0.834961	0.999874	No differential expression
WDR75	0.0590013	0.692518	0.999874	No differential expression
ASDURF	0.482389	0.347672	0.999874	No differential expression
ASNSD1	-0.0870757	0.680335	0.999874	No differential expression
ANKAR	-0.163575	0.597563	0.999874	No differential expression
OSGEPL1	-0.0497685	0.861246	0.999874	No differential expression
ORMDL1	0.0578064	0.558886	0.999874	No differential expression
PMS1	0.0800165	0.561841	0.999874	No differential expression
MSTN	-0.382839	0.0613309	0.999874	No differential expression
HIBCH	0.165699	0.194557	0.999874	No differential expression
MFSD6	-0.203154	0.415873	0.999874	No differential expression
NEMP2	-0.0537121	0.706181	0.999874	No differential expression
NAB1	-0.266707	0.177521	0.999874	No differential expression
GLS	-0.100127	0.317022	0.999874	No differential expression
STAT1	-0.0592888	0.639558	0.999874	No differential expression
STAT4	0.0289643	0.864905	0.999874	No differential expression
MYO1B	0.0645569	0.620418	0.999874	No differential expression
NABP1	0.319925	0.388922	0.999874	No differential expression
CAVIN2	0.0218816	0.919852	0.999874	No differential expression
TMEFF2	-0.0338527	0.885975	0.999874	No differential expression
LOC117672780	0.266732	0.296514	0.999874	No differential expression
SLC39A10	0.102257	0.293524	0.999874	No differential expression
DNAH7	-0.121817	0.782593	0.999874	No differential expression
STK17B	-0.123462	0.469707	0.999874	No differential expression
HECW2	0.0530939	0.721877	0.999874	No differential expression
CCDC150	0.0660947	0.595993	0.999874	No differential expression
GTF3C3	0.0606461	0.58826	0.999874	No differential expression
PGAP1	0.0978551	0.867491	0.999874	No differential expression
ANKRD44	0.137309	0.157901	0.999874	No differential expression
SF3B1	-0.00594406	0.939949	0.999874	No differential expression
LOC117672969	0.188072	0.623169	0.999874	No differential expression
COQ10B	0.0524762	0.697628	0.999874	No differential expression
HSPD1	0.12772	0.109487	0.999874	No differential expression
LOC117672940	0.0233678	0.772185	0.999874	No differential expression
LOC117672964	0.153475	0.427481	0.999874	No differential expression
RFTN2	-0.0352698	0.693477	0.999874	No differential expression
PLCL1	-0.0782423	0.480828	0.999874	No differential expression
SATB2	-0.0763037	0.670614	0.999874	No differential expression
LOC117673107	-0.183666	0.515995	0.999874	No differential expression
LOC117673092	-0.24503	0.74709	0.999874	No differential expression
CUNH2orf69	-0.0569436	0.742063	0.999874	No differential expression
TYW5	-0.020514	0.880973	0.999874	No differential expression
MAIP1	-0.0183144	0.871299	0.999874	No differential expression
SPATS2L	-0.0706201	0.507815	0.999874	No differential expression
KCTD18	-0.0712234	0.734365	0.999874	No differential expression
SGO2	-0.433621	0.542906	0.999874	No differential expression
BZW1	0.0565274	0.5002	0.999874	No differential expression
CLK1	0.0442667	0.576576	0.999874	No differential expression
PPIL3	0.0948548	0.446592	0.999874	No differential expression
NIF3L1	-0.0108213	0.94262	0.999874	No differential expression
ORC2	0.124699	0.318982	0.999874	No differential expression
FAM126B	0.243659	0.646118	0.999874	No differential expression
NDUFB3	-0.119666	0.339828	0.999874	No differential expression
LOC117673283	0.0664204	0.755567	0.999874	No differential expression
CFLAR	-0.147795	0.258859	0.999874	No differential expression
FLACC1	0.7245	0.132182	0.999874	No differential expression
TRAK2	0.0629021	0.498079	0.999874	No differential expression
STRADB	0.00427093	0.972868	0.999874	No differential expression
C2CD6	0.00669504	0.984567	0.999874	No differential expression
TMEM237	0.229705	0.155931	0.999874	No differential expression
ALS2	0.0313823	0.776465	0.999874	No differential expression
CDK15	-0.55149	0.401293	0.999874	No differential expression
LOC117673534	0.0787418	0.877174	0.999874	No differential expression
FZD7	-0.0283072	0.749219	0.999874	No differential expression
KIAA2012	0.1943	0.273477	0.999874	No differential expression
SUMO1	0.0365655	0.69276	0.999874	No differential expression
NOP58	0.103995	0.328597	0.999874	No differential expression
BMPR2	0.00140721	0.987149	0.999874	No differential expression
FAM117B	-0.087648	0.639643	0.999874	No differential expression
WDR12	0.21503	0.121578	0.999874	No differential expression
NBEAL1	-0.240051	0.547372	0.999874	No differential expression
LOC117673750	0.0548046	0.735772	0.999874	No differential expression
LOC117673747	0.203323	0.0681189	0.999874	No differential expression
ABI2	0.0455212	0.603549	0.999874	No differential expression
RAPH1	0.108621	0.256003	0.999874	No differential expression
PARD3B	-0.314345	0.208927	0.999874	No differential expression
LOC117674551	-0.0244076	0.83746	0.999874	No differential expression
NRP2	-0.0279006	0.761588	0.999874	No differential expression
INO80D	0.0670021	0.842631	0.999874	No differential expression
NDUFS1	0.127137	0.334707	0.999874	No differential expression
EEF1B2	0.0451022	0.664683	0.999874	No differential expression
LOC117675106	0.953605	0.306643	0.999874	No differential expression
GPR1	0.131526	0.817386	0.999874	No differential expression
ZDBF2	0.0766943	0.678872	0.999874	No differential expression
ADAM23	0.235205	0.203047	0.999874	No differential expression
MDH1B	0.294613	0.568964	0.999874	No differential expression
FASTKD2	-0.148007	0.381999	0.999874	No differential expression
KLF7	0.145091	0.710841	0.999874	No differential expression
CREB1	-0.014021	0.972226	0.999874	No differential expression
METTL21A	0.201442	0.194381	0.999874	No differential expression
CCNYL1	0.0585912	0.62832	0.999874	No differential expression
FZD5	0.102024	0.754805	0.999874	No differential expression
PLEKHM3	0.364299	0.109376	0.999874	No differential expression
LOC117674090	0.238069	0.113009	0.999874	No differential expression
IDH1	0.113976	0.331659	0.999874	No differential expression
PIKFYVE	-0.0850442	0.620394	0.999874	No differential expression
PTH2R	-0.763138	0.143787	0.999874	No differential expression
MAP2	-0.0451899	0.860858	0.999874	No differential expression
UNC80	0.227734	0.486719	0.999874	No differential expression
RPE	0.00891168	0.94225	0.999874	No differential expression
KANSL1L	-0.0872851	0.600785	0.999874	No differential expression
LOC117674338	-0.397557	0.331406	0.999874	No differential expression
ACADL	-0.158946	0.353942	0.999874	No differential expression
MYL1	-0.21282	0.0688277	0.999874	No differential expression
LANCL1	0.153664	0.0998436	0.999874	No differential expression
CPS1	-0.233368	0.728313	0.999874	No differential expression
LOC117675111	-0.0584053	0.716092	0.999874	No differential expression
LOC117675287	0.0777788	0.48291	0.999874	No differential expression
ATIC	0.0539351	0.679273	0.999874	No differential expression
BARD1	0.146487	0.458618	0.999874	No differential expression
SPAG16	0.0688436	0.792645	0.999874	No differential expression
LOC117675215	0.22193	0.685691	0.999874	No differential expression
IKZF2	-0.0465067	0.793107	0.999874	No differential expression
LOC117675240	-0.0160096	0.983996	0.999874	No differential expression
ERBB4	0.438112	0.490229	0.999874	No differential expression
CNKSR2	-0.170225	0.395497	0.999874	No differential expression
SMPX	-0.427692	0.179249	0.999874	No differential expression
MBTPS2	-0.0231209	0.834186	0.999874	No differential expression
SMS	-0.0511049	0.660214	0.999874	No differential expression
LOC117675385	0.116406	0.890213	0.999874	No differential expression
RPS6KA3	-0.17472	0.430754	0.999874	No differential expression
EIF1AX	-0.0507403	0.607948	0.999874	No differential expression
MAP7D2	0.195165	0.792346	0.999874	No differential expression
BCLAF3	0.0875251	0.504733	0.999874	No differential expression
SH3KBP1	0.00668571	0.95585	0.999874	No differential expression
LOC117675478	0.108626	0.356832	0.999874	No differential expression
ADGRG2	-0.30101	0.360595	0.999874	No differential expression
PHKA2	0.0833579	0.338104	0.999874	No differential expression
PPEF1	-0.308367	0.620129	0.999874	No differential expression
RS1	-0.175308	0.581661	0.999874	No differential expression
CDKL5	-0.0360484	0.792929	0.999874	No differential expression
LOC117675671	0.20569	0.560267	0.999874	No differential expression
RAI2	0.0204311	0.920778	0.999874	No differential expression
SCML2	0.11903	0.409674	0.999874	No differential expression
NHS	-0.165443	0.550965	0.999874	No differential expression
REPS2	0.0296379	0.937635	0.999874	No differential expression
TXLNG	0.04708	0.722515	0.999874	No differential expression
CTPS2	0.23997	0.0853755	0.999874	No differential expression
SYAP1	0.0470496	0.693045	0.999874	No differential expression
AP1S2	0.118667	0.41123	0.999874	No differential expression
ZRSR2	0.0576947	0.740552	0.999874	No differential expression
LOC117675871	0.16474	0.233597	0.999874	No differential expression
MOSPD2	0.114517	0.306246	0.999874	No differential expression
FANCB	0.242258	0.131509	0.999874	No differential expression
GEMIN8	-0.0526935	0.647916	0.999874	No differential expression
GPM6B	-0.0390992	0.691984	0.999874	No differential expression
OFD1	-0.0169224	0.903147	0.999874	No differential expression
TRAPPC2	0.120334	0.413577	0.999874	No differential expression
RAB9A	0.0604464	0.633927	0.999874	No differential expression
TCEANC	-0.0629212	0.732481	0.999874	No differential expression
EGFL6	0.235643	0.0607123	0.999874	No differential expression
TMSB4X	0.059922	0.462377	0.999874	No differential expression
PRPS2	0.125607	0.182461	0.999874	No differential expression
LOC117676140	0.706834	0.28851	0.999874	No differential expression
FRMPD4	0.0631705	0.738471	0.999874	No differential expression
MSL3	0.0130055	0.914097	0.999874	No differential expression
ARHGAP6	0.0642888	0.674109	0.999874	No differential expression
MID1	-0.0787277	0.477104	0.999874	No differential expression
CLCN4	0.09905	0.802494	0.999874	No differential expression
WWC3	0.0755605	0.447372	0.999874	No differential expression
LOC117676252	0.213042	0.323418	0.999874	No differential expression
SHROOM2	0.204279	0.233896	0.999874	No differential expression
GPR143	0.133203	0.789759	0.999874	No differential expression
TBL1X	0.143109	0.370669	0.999874	No differential expression
ANOS1	0.23522	0.272619	0.999874	No differential expression
PNPLA4	0.0330789	0.874559	0.999874	No differential expression
IP6K2	0.0963837	0.364294	0.999874	No differential expression
ABHD6	0.577234	0.323698	0.999874	No differential expression
FLNB	0.0615029	0.462421	0.999874	No differential expression
SLMAP	0.0222106	0.835548	0.999874	No differential expression
DENND6A	0.19622	0.0831778	0.999874	No differential expression
ARF4	0.121536	0.133706	0.999874	No differential expression
PDE12	0.0242365	0.864807	0.999874	No differential expression
DNAH12	0.214791	0.566292	0.999874	No differential expression
ASB14	0.169997	0.499981	0.999874	No differential expression
APPL1	-0.100201	0.318715	0.999874	No differential expression
IL17RD	0.189711	0.161828	0.999874	No differential expression
LOC117676914	0.368072	0.216621	0.999874	No differential expression
ARHGEF3	-0.00544466	0.967224	0.999874	No differential expression
TASOR	-0.0272714	0.73657	0.999874	No differential expression
CCDC66	-0.0785296	0.640991	0.999874	No differential expression
ERC2	0.3502	0.419091	0.999874	No differential expression
WNT5A	-0.11254	0.244639	0.999874	No differential expression
CACNA2D3	-0.176571	0.294107	0.999874	No differential expression
LRTM1	-0.254885	0.68119	0.999874	No differential expression
SELENOK	0.0161564	0.929499	0.999874	No differential expression
ACTR8	-0.0628908	0.710266	0.999874	No differential expression
IL17RB	0.465872	0.386977	0.999874	No differential expression
CHDH	0.603591	0.0600549	0.999874	No differential expression
CACNA1D	-0.133716	0.738879	0.999874	No differential expression
DCP1A	0.0037494	0.976787	0.999874	No differential expression
TMEM40	-0.816358	0.234419	0.999874	No differential expression
BICD2	0.0164678	0.869345	0.999874	No differential expression
SUSD3	-0.136651	0.757539	0.999874	No differential expression
CARD19	-0.152194	0.450091	0.999874	No differential expression
NINJ1	0.104224	0.620696	0.999874	No differential expression
FAM120A	0.0825471	0.268106	0.999874	No differential expression
PHF2	-0.0751863	0.559242	0.999874	No differential expression
BARX1	-0.190452	0.331409	0.999874	No differential expression
LOC117677472	0.284761	0.390264	0.999874	No differential expression
LOC117677479	0.10607	0.853057	0.999874	No differential expression
FBXW12	-0.0141397	0.940906	0.999874	No differential expression
WNT7A	0.303616	0.0551461	0.999874	No differential expression
NUP210	-0.721857	0.0844049	0.999874	No differential expression
ACAD9	0.0705634	0.543639	0.999874	No differential expression
CFAP92	-0.450672	0.372315	0.999874	No differential expression
LOC117677583	0.0256384	0.922317	0.999874	No differential expression
LOC117677594	0.14838	0.431526	0.999874	No differential expression
LOC117677618	1.17519	0.0617077	0.999874	No differential expression
LOC117677641	0.0523261	0.729307	0.999874	No differential expression
ISY1	-0.0159706	0.934948	0.999874	No differential expression
CNBP	0.0737145	0.418501	0.999874	No differential expression
LOC117677730	0.554208	0.247504	0.999874	No differential expression
RAF1	-0.0244068	0.810013	0.999874	No differential expression
MKRN2	-0.00961145	0.909987	0.999874	No differential expression
MKRN2OS	0.34205	0.348154	0.999874	No differential expression
PPARG	0.604924	0.372279	0.999874	No differential expression
SYN2	0.253629	0.473503	0.999874	No differential expression
TAMM41	-0.176501	0.340755	0.999874	No differential expression
VGLL4	-0.11778	0.257381	0.999874	No differential expression
ATG7	-0.0902062	0.449543	0.999874	No differential expression
HRH1	0.204395	0.735821	0.999874	No differential expression
SLC6A1	-0.359258	0.420341	0.999874	No differential expression
SLC6A11	0.250455	0.44862	0.999874	No differential expression
ATP2B2	-0.246888	0.663119	0.999874	No differential expression
IARS1	0.132646	0.226298	0.999874	No differential expression
NOL8	0.0669001	0.644625	0.999874	No differential expression
CENPP	0.153412	0.421863	0.999874	No differential expression
OMD	-0.402466	0.444435	0.999874	No differential expression
ASPN	-0.0253466	0.822588	0.999874	No differential expression
IPPK	-0.131744	0.45651	0.999874	No differential expression
LOC117678032	0.893664	0.12534	0.999874	No differential expression
LOC117678037	-0.0163062	0.907623	0.999874	No differential expression
ATRIP	-0.154442	0.19359	0.999874	No differential expression
SHISA5	0.0478047	0.649047	0.999874	No differential expression
PFKFB4	-0.319739	0.210969	0.999874	No differential expression
LOC117678115	0.577781	0.308397	0.999874	No differential expression
PRKCD	-0.162638	0.185992	0.999874	No differential expression
SFMBT1	-0.307775	0.057824	0.999874	No differential expression
LOC117678151	0.0951562	0.397047	0.999874	No differential expression
MUSTN1	0.03038	0.817849	0.999874	No differential expression
NEK4	0.173941	0.118742	0.999874	No differential expression
SPCS1	-0.0686729	0.665505	0.999874	No differential expression
GLT8D1	0.156242	0.277201	0.999874	No differential expression
GNL3	0.148257	0.222646	0.999874	No differential expression
SMIM4	0.0511801	0.795611	0.999874	No differential expression
STAB1	0.11392	0.451512	0.999874	No differential expression
NISCH	0.108834	0.284156	0.999874	No differential expression
TNNC1	-0.00701183	0.932985	0.999874	No differential expression
DUSP7	-0.0507712	0.55652	0.999874	No differential expression
POC1A	-0.0674954	0.603476	0.999874	No differential expression
ALAS1	0.0748894	0.530469	0.999874	No differential expression
LOC117678385	0.0629235	0.835512	0.999874	No differential expression
TWF2	0.0321854	0.732382	0.999874	No differential expression
PPM1M	-0.318154	0.071667	0.999874	No differential expression
WDR82	0.137141	0.107789	0.999874	No differential expression
DNAH1	0.736612	0.109965	0.999874	No differential expression
BAP1	0.0809329	0.330263	0.999874	No differential expression
LOC117678544	-0.160822	0.10722	0.999874	No differential expression
LOC117678570	-0.0135993	0.917251	0.999874	No differential expression
PCBP4	-0.127895	0.188731	0.999874	No differential expression
PARP3	-0.236167	0.0997343	0.999874	No differential expression
RRP9	0.126527	0.426595	0.999874	No differential expression
GRM2	0.0196346	0.978152	0.999874	No differential expression
RAD54L2	0.0669079	0.554833	0.999874	No differential expression
DCAF1	0.106199	0.310692	0.999874	No differential expression
RBM15B	-0.132226	0.279396	0.999874	No differential expression
MANF	-0.0474362	0.737855	0.999874	No differential expression
DOCK3	-0.276275	0.137018	0.999874	No differential expression
MAPKAPK3	0.000145149	0.999185	0.999874	No differential expression
CISH	-0.26714	0.068704	0.999874	No differential expression
HEMK1	0.0928458	0.518391	0.999874	No differential expression
CACNA2D2	-0.163739	0.477388	0.999874	No differential expression
TMEM115	0.215651	0.0935491	0.999874	No differential expression
LOC117678917	0.148847	0.432163	0.999874	No differential expression
NPRL2	-0.26581	0.111457	0.999874	No differential expression
ZMYND10	0.0980242	0.840132	0.999874	No differential expression
RASSF1	0.0147094	0.89257	0.999874	No differential expression
TUSC2	-0.181965	0.0888216	0.999874	No differential expression
HYAL2	-0.0617382	0.556115	0.999874	No differential expression
HYAL1	0.0891124	0.762909	0.999874	No differential expression
HYAL3	0.348932	0.514379	0.999874	No differential expression
NAA80	0.0122628	0.968086	0.999874	No differential expression
IFRD2	-0.204492	0.14962	0.999874	No differential expression
MST1	-0.0134802	0.972298	0.999874	No differential expression
LOC117679069	0.133113	0.257966	0.999874	No differential expression
BSN	-0.212695	0.542393	0.999874	No differential expression
LOC117679087	1.12019	0.0574534	0.999874	No differential expression
SLC38A3	-0.260208	0.410825	0.999874	No differential expression
LOC117679132	-0.524348	0.390749	0.999874	No differential expression
GNAI2	-0.102864	0.19018	0.999874	No differential expression
RBM5	0.0397312	0.574735	0.999874	No differential expression
RBM6	-0.173939	0.0678849	0.999874	No differential expression
MON1A	0.263988	0.683467	0.999874	No differential expression
MST1R	0.0809841	0.699163	0.999874	No differential expression
CAMKV	0.00117466	0.994177	0.999874	No differential expression
TRAIP	0.077067	0.674791	0.999874	No differential expression
RHOA	0.0794537	0.296974	0.999874	No differential expression
USP4	0.0903561	0.4181	0.999874	No differential expression
EMC3	0.0357267	0.767347	0.999874	No differential expression
FANCD2	0.0780708	0.528413	0.999874	No differential expression
BRK1	0.11931	0.292011	0.999874	No differential expression
LOC117679317	-0.165468	0.551656	0.999874	No differential expression
RNF123	0.0815588	0.501937	0.999874	No differential expression
AMIGO3	-0.793463	0.342641	0.999874	No differential expression
NICN1	-0.117433	0.599874	0.999874	No differential expression
AMT	-0.160426	0.14775	0.999874	No differential expression
TCTA	-0.186564	0.38364	0.999874	No differential expression
UBA7	0.639722	0.0588186	0.999874	No differential expression
CDHR4	-0.671065	0.276887	0.999874	No differential expression
IP6K1	0.0506291	0.638277	0.999874	No differential expression
EGR1	-0.225342	0.123764	0.999874	No differential expression
REEP2	0.196009	0.577817	0.999874	No differential expression
KDM3B	0.00551316	0.945886	0.999874	No differential expression
FAM53C	-0.0209514	0.830691	0.999874	No differential expression
LOC117660632	0.327851	0.352289	0.999874	No differential expression
CDC25C	-0.04885	0.807209	0.999874	No differential expression
CDC23	0.0413584	0.734474	0.999874	No differential expression
KIF20A	0.126212	0.159757	0.999874	No differential expression
NHP2	-0.152304	0.267719	0.999874	No differential expression
RMND5B	0.201677	0.0965708	0.999874	No differential expression
N4BP3	0.0665742	0.66735	0.999874	No differential expression
LOC117679673	-0.179802	0.606502	0.999874	No differential expression
B4GALT7	0.140857	0.500135	0.999874	No differential expression
TMED9	-0.0277865	0.772287	0.999874	No differential expression
LMAN2	0.0937378	0.361684	0.999874	No differential expression
LOC117679705	-0.012585	0.938339	0.999874	No differential expression
LOC117679721	-0.406448	0.446913	0.999874	No differential expression
RGS14	-0.015116	0.914652	0.999874	No differential expression
LOC117679796	-0.560458	0.361708	0.999874	No differential expression
LOC117679814	-0.0650652	0.895988	0.999874	No differential expression
GRK6	-0.158939	0.300721	0.999874	No differential expression
PRR7	0.153169	0.138398	0.999874	No differential expression
DBN1	0.106591	0.138087	0.999874	No differential expression
PDLIM7	0.0618698	0.500696	0.999874	No differential expression
DDX41	0.200909	0.0455259	0.999874	No differential expression
FAM193B	0.0687108	0.576918	0.999874	No differential expression
ZFYVE28	0.295963	0.1348	0.999874	No differential expression
MXD3	0.0341378	0.868377	0.999874	No differential expression
PRELID1	-0.0552233	0.626741	0.999874	No differential expression
RAB24	-0.110148	0.250497	0.999874	No differential expression
NSD1	0.015968	0.872072	0.999874	No differential expression
FGFR4	0.086093	0.356796	0.999874	No differential expression
ZNF346	0.098027	0.467313	0.999874	No differential expression
UIMC1	0.0345252	0.772552	0.999874	No differential expression
UNC5A	-0.0417432	0.875222	0.999874	No differential expression
SNCB	0.0684148	0.664328	0.999874	No differential expression
LOC117680171	0.0561468	0.910048	0.999874	No differential expression
GPRIN1	0.225828	0.0932868	0.999874	No differential expression
CDHR2	-1.30996	0.0442826	0.999874	No differential expression
RNF44	0.0984674	0.274782	0.999874	No differential expression
FAF2	-0.194605	0.149302	0.999874	No differential expression
CLTB	0.00161181	0.986951	0.999874	No differential expression
NOP16	0.110108	0.294322	0.999874	No differential expression
ARL10	-0.172257	0.568502	0.999874	No differential expression
KIAA1191	0.0893064	0.457418	0.999874	No differential expression
SIMC1	0.00983232	0.949578	0.999874	No differential expression
THOC3	0.0809884	0.493924	0.999874	No differential expression
CPLX2	-0.0609986	0.852252	0.999874	No differential expression
HRH2	0.148525	0.759979	0.999874	No differential expression
UBLCP1	0.021186	0.856719	0.999874	No differential expression
RNF145	-0.00845466	0.941206	0.999874	No differential expression
CLINT1	-0.0310213	0.74462	0.999874	No differential expression
LSM11	0.190366	0.430939	0.999874	No differential expression
THG1L	-0.110365	0.506041	0.999874	No differential expression
SOX30	0.318227	0.426362	0.999874	No differential expression
ADAM19	0.138928	0.794657	0.999874	No differential expression
NIPAL4	-0.25685	0.520752	0.999874	No differential expression
CYFIP2	0.0428263	0.700985	0.999874	No differential expression
ITK	0.389883	0.162836	0.999874	No differential expression
MED7	0.189845	0.339181	0.999874	No differential expression
SGCD	-1.02134	0.161972	0.999874	No differential expression
GEMIN5	-0.141284	0.22407	0.999874	No differential expression
CNOT8	0.015789	0.846505	0.999874	No differential expression
LARP1	-0.0261538	0.762662	0.999874	No differential expression
HAND1	-0.323705	0.136435	0.999874	No differential expression
SAP30L	0.0275055	0.911028	0.999874	No differential expression
GALNT10	0.054714	0.65204	0.999874	No differential expression
MFAP3	-0.0183035	0.888835	0.999874	No differential expression
FAM114A2	0.189971	0.126939	0.999874	No differential expression
GRIA1	-0.136989	0.660375	0.999874	No differential expression
G3BP1	-0.108733	0.205193	0.999874	No differential expression
ATOX1	0.223593	0.0452786	0.999874	No differential expression
SPARC	0.119903	0.0654425	0.999874	No differential expression
FAT2	0.44022	0.0812495	0.999874	No differential expression
LOC117655041	0.252945	0.0939762	0.999874	No differential expression
ANXA6	-0.02874	0.741815	0.999874	No differential expression
GPX3	0.0386061	0.924069	0.999874	No differential expression
LOC117655146	-0.664021	0.406528	0.999874	No differential expression
SMIM3	0.0707567	0.61523	0.999874	No differential expression
RBM22	-0.0231307	0.837792	0.999874	No differential expression
MYOZ3	-0.410882	0.173688	0.999874	No differential expression
NDST1	-0.140506	0.091699	0.999874	No differential expression
CD74	-0.014056	0.931499	0.999874	No differential expression
TCOF1	0.0902319	0.310578	0.999874	No differential expression
ARSI	0.0188545	0.881326	0.999874	No differential expression
CAMK2A	0.208297	0.0585217	0.999874	No differential expression
PDGFRB	-0.161926	0.157329	0.999874	No differential expression
CSF1R	-0.428935	0.205466	0.999874	No differential expression
HMGXB3	0.0113288	0.923373	0.999874	No differential expression
FLT4	-0.1726	0.341474	0.999874	No differential expression
RNF130	0.154244	0.161787	0.999874	No differential expression
TBC1D9B	-0.0193946	0.813929	0.999874	No differential expression
MRNIP	0.114761	0.354668	0.999874	No differential expression
SQSTM1	0.185936	0.0980524	0.999874	No differential expression
MGAT4B	0.069293	0.577033	0.999874	No differential expression
LTC4S	-0.0818776	0.855742	0.999874	No differential expression
MAML1	-0.153129	0.179747	0.999874	No differential expression
CANX	-0.0534699	0.473208	0.999874	No differential expression
HNRNPH1	0.0382816	0.602729	0.999874	No differential expression
LOC117655489	0.334491	0.361954	0.999874	No differential expression
RUFY1	0.118139	0.25307	0.999874	No differential expression
ADAMTS2	0.208122	0.0860351	0.999874	No differential expression
CNOT6	0.0943209	0.318974	0.999874	No differential expression
GFPT2	-0.169286	0.108356	0.999874	No differential expression
MAPK9	0.113582	0.393939	0.999874	No differential expression
RASGEF1C	-0.208882	0.234647	0.999874	No differential expression
CLK4	0.140016	0.27625	0.999874	No differential expression
COL23A1	0.000761491	0.995012	0.999874	No differential expression
HNRNPAB	-0.00141332	0.98566	0.999874	No differential expression
NME5	0.368208	0.550784	0.999874	No differential expression
LOC117655722	1.38512	0.0444178	0.999874	No differential expression
FAM13B	-0.0186826	0.851827	0.999874	No differential expression
MYOT	-0.181576	0.0743102	0.999874	No differential expression
HNRNPA0	0.0826336	0.35251	0.999874	No differential expression
SPOCK1	0.0242231	0.959203	0.999874	No differential expression
SMAD5	-0.0637698	0.531937	0.999874	No differential expression
LOC117655792	0.0488514	0.779732	0.999874	No differential expression
TGFBI	-0.147418	0.258967	0.999874	No differential expression
LOC117655801	0.0774699	0.484205	0.999874	No differential expression
SLC25A48	0.0957469	0.840869	0.999874	No differential expression
CXCL14	0.0641587	0.60704	0.999874	No differential expression
LOC117655875	-0.0257233	0.854184	0.999874	No differential expression
PITX1	-0.294943	0.540797	0.999874	No differential expression
PCBD2	0.0422119	0.714096	0.999874	No differential expression
TXNDC15	-0.0362606	0.737169	0.999874	No differential expression
CUNH5orf24	0.116299	0.304831	0.999874	No differential expression
DDX46	0.0904682	0.265481	0.999874	No differential expression
CAMLG	-0.0284003	0.816452	0.999874	No differential expression
LOC117655990	-0.656198	0.389352	0.999874	No differential expression
SEC24A	-0.132399	0.227579	0.999874	No differential expression
SAR1B	0.215332	0.16555	0.999874	No differential expression
JADE2	-0.101916	0.661337	0.999874	No differential expression
CDKN2AIPNL	-0.0920676	0.463739	0.999874	No differential expression
UBE2B	0.10107	0.519067	0.999874	No differential expression
LOC117656049	0.0195875	0.816088	0.999874	No differential expression
LOC117656066	0.0233298	0.951065	0.999874	No differential expression
LOC117656069	-0.166114	0.812428	0.999874	No differential expression
SKP1	0.00709801	0.939776	0.999874	No differential expression
VDAC1	-0.0139723	0.875834	0.999874	No differential expression
CUNH5orf15	-0.0257232	0.829011	0.999874	No differential expression
RAPGEF6	0.0391526	0.632665	0.999874	No differential expression
FNIP1	0.0883555	0.482511	0.999874	No differential expression
MEIKIN	0.0525235	0.932821	0.999874	No differential expression
ACSL6	0.255338	0.514379	0.999874	No differential expression
P4HA2	0.106775	0.375699	0.999874	No differential expression
PDLIM4	-0.0311026	0.797288	0.999874	No differential expression
SLC22A4	0.115134	0.451524	0.999874	No differential expression
LOC117656374	-0.200658	0.294348	0.999874	No differential expression
IRF1	-0.286403	0.623434	0.999874	No differential expression
RAD50	-0.0375542	0.76523	0.999874	No differential expression
KIF3A	0.0753881	0.494954	0.999874	No differential expression
CCNI2	0.21175	0.383052	0.999874	No differential expression
SEPTIN8	-0.0706605	0.517198	0.999874	No differential expression
SHROOM1	-0.151064	0.514649	0.999874	No differential expression
LEAP2	-0.0958252	0.673585	0.999874	No differential expression
ZCCHC10	-0.0210639	0.877373	0.999874	No differential expression
HSPA4	0.0230209	0.790748	0.999874	No differential expression
RNF14	-0.00867397	0.941612	0.999874	No differential expression
GNPDA1	0.130466	0.284041	0.999874	No differential expression
NDFIP1	0.0476271	0.616736	0.999874	No differential expression
LOC117660584	0.685909	0.493019	0.999874	No differential expression
FGF1	-0.518658	0.401216	0.999874	No differential expression
NR3C1	-0.134689	0.111417	0.999874	No differential expression
YIPF5	0.0959098	0.413031	0.999874	No differential expression
PRELID2	0.0316576	0.860419	0.999874	No differential expression
SH3RF2	0.0226378	0.952777	0.999874	No differential expression
LARS1	-0.0559195	0.64047	0.999874	No differential expression
TCERG1	0.104904	0.296404	0.999874	No differential expression
PPP2R2B	-0.241457	0.416709	0.999874	No differential expression
STK32A	0.269966	0.693516	0.999874	No differential expression
DPYSL3	0.0784331	0.33811	0.999874	No differential expression
JAKMIP2	-0.543544	0.331182	0.999874	No differential expression
SFXN1	0.296105	0.21708	0.999874	No differential expression
DRD1	-0.492702	0.321655	0.999874	No differential expression
MSX2	-0.156208	0.32046	0.999874	No differential expression
LOC117657172	-0.117083	0.85581	0.999874	No differential expression
NSG2	0.0827764	0.688871	0.999874	No differential expression
CPEB4	-0.079592	0.597057	0.999874	No differential expression
BOD1	-0.0254104	0.805437	0.999874	No differential expression
STC2	-0.196383	0.367476	0.999874	No differential expression
BNIP1	0.0619086	0.711145	0.999874	No differential expression
CREBRF	-0.29857	0.0879534	0.999874	No differential expression
ATP6V0E1	-0.0597787	0.598688	0.999874	No differential expression
RPL26L1	0.0412814	0.667916	0.999874	No differential expression
ERGIC1	0.146446	0.150486	0.999874	No differential expression
DUSP1	-0.114547	0.396229	0.999874	No differential expression
NEURL1B	-0.05601	0.837148	0.999874	No differential expression
SH3PXD2B	0.0577612	0.579977	0.999874	No differential expression
UBTD2	-0.123235	0.812075	0.999874	No differential expression
ADRB2	-0.269088	0.690457	0.999874	No differential expression
SH3TC2	0.250718	0.130008	0.999874	No differential expression
ABLIM3	0.178889	0.161344	0.999874	No differential expression
AFAP1L1	-0.17285	0.188884	0.999874	No differential expression
GRPEL2	0.129298	0.40292	0.999874	No differential expression
CSNK1A1	0.0872381	0.300569	0.999874	No differential expression
ARHGEF37	0.0280364	0.937911	0.999874	No differential expression
PPARGC1B	-0.436806	0.32295	0.999874	No differential expression
HTR4	-0.318472	0.324797	0.999874	No differential expression
FBXO38	-0.0748693	0.543715	0.999874	No differential expression
ECHS1	-0.193411	0.181352	0.999874	No differential expression
SPDL1	0.132868	0.466531	0.999874	No differential expression
LOC117658005	0.0793489	0.574434	0.999874	No differential expression
RARS1	-0.0278789	0.801248	0.999874	No differential expression
WWC1	-0.176944	0.422871	0.999874	No differential expression
TENM2	0.154346	0.589191	0.999874	No differential expression
MAT2B	-0.172194	0.139069	0.999874	No differential expression
HMMR	0.0254697	0.820892	0.999874	No differential expression
NUDCD2	0.0908424	0.459031	0.999874	No differential expression
GABRG2	0.277808	0.518746	0.999874	No differential expression
ATP10B	0.0216546	0.924356	0.999874	No differential expression
PTTG1	0.0531213	0.761795	0.999874	No differential expression
SLU7	-0.13651	0.209228	0.999874	No differential expression
C1QTNF2	-0.275825	0.286962	0.999874	No differential expression
CCNJL	0.0502142	0.859412	0.999874	No differential expression
PWWP2A	-0.205012	0.154346	0.999874	No differential expression
TTC1	-0.195485	0.148209	0.999874	No differential expression
RNASEH2A	0.163923	0.170714	0.999874	No differential expression
JUNB	0.208246	0.493075	0.999874	No differential expression
HOOK2	-0.178281	0.101478	0.999874	No differential expression
LOC117658599	-0.141676	0.846066	0.999874	No differential expression
GET3	-0.0113841	0.928814	0.999874	No differential expression
TRIR	0.117322	0.297948	0.999874	No differential expression
LOC117658615	0.0477918	0.658542	0.999874	No differential expression
TNPO2	0.0504066	0.563383	0.999874	No differential expression
WDR83	0.0686678	0.636114	0.999874	No differential expression
WDR83OS	0.19841	0.161768	0.999874	No differential expression
IER2	0.144461	0.220838	0.999874	No differential expression
NACC1	-0.165043	0.444298	0.999874	No differential expression
LOC117658813	-0.794004	0.181063	0.999874	No differential expression
TRMT1	-0.263512	0.0524394	0.999874	No differential expression
MAN2B1	0.166404	0.0829833	0.999874	No differential expression
CACNA1A	-0.572872	0.395732	0.999874	No differential expression
LOC117658903	0.201308	0.734644	0.999874	No differential expression
EVI5L	-0.0287848	0.770399	0.999874	No differential expression
LOC117658956	-0.203651	0.45205	0.999874	No differential expression
MAP2K7	-0.0535757	0.669975	0.999874	No differential expression
LOC117659025	0.109475	0.820752	0.999874	No differential expression
LOC117659059	-0.115464	0.433002	0.999874	No differential expression
SAMD1	0.118602	0.271071	0.999874	No differential expression
PRKACA	-0.0802111	0.435531	0.999874	No differential expression
ASF1B	0.0428283	0.72992	0.999874	No differential expression
ADGRL1	-0.00416774	0.973306	0.999874	No differential expression
DDX39A	0.0657211	0.564732	0.999874	No differential expression
PKN1	-0.25649	0.0629198	0.999874	No differential expression
LOC117659287	0.204068	0.0547164	0.999874	No differential expression
PTGER1	-0.342886	0.469942	0.999874	No differential expression
GIPC1	0.00370447	0.974136	0.999874	No differential expression
DNAJB1	0.00580964	0.953389	0.999874	No differential expression
TECR	0.0061559	0.951136	0.999874	No differential expression
NDUFB7	0.13838	0.23857	0.999874	No differential expression
LOC117659366	-0.0248194	0.961373	0.999874	No differential expression
TRAPPC5	0.129806	0.446074	0.999874	No differential expression
STXBP2	0.136186	0.307052	0.999874	No differential expression
LOC117659518	-0.0441853	0.819227	0.999874	No differential expression
XAB2	0.1015	0.42488	0.999874	No differential expression
CAMSAP3	0.202136	0.0892641	0.999874	No differential expression
NOTCH3	-0.033099	0.682015	0.999874	No differential expression
EPHX3	-0.0801156	0.614268	0.999874	No differential expression
BRD4	0.0139795	0.887453	0.999874	No differential expression
AKAP8	-0.0383138	0.662427	0.999874	No differential expression
AKAP8L	-0.0807501	0.448511	0.999874	No differential expression
WIZ	-0.0786058	0.368312	0.999874	No differential expression
LOC117659690	0.575943	0.0655626	0.999874	No differential expression
FOXK2	0.194429	0.119653	0.999874	No differential expression
WDR45B	-0.143216	0.276307	0.999874	No differential expression
RAB40B	-0.30364	0.165993	0.999874	No differential expression
FN3KRP	-0.261162	0.0551627	0.999874	No differential expression
ELAC2	-0.0634126	0.678453	0.999874	No differential expression
DNAH9	-0.138285	0.4608	0.999874	No differential expression
PIRT	0.249737	0.692649	0.999874	No differential expression
RNF222	-0.426349	0.485575	0.999874	No differential expression
NDEL1	0.0251057	0.875888	0.999874	No differential expression
MYH10	0.0955528	0.325389	0.999874	No differential expression
LOC117659912	0.307256	0.564089	0.999874	No differential expression
MFSD6L	0.342187	0.552528	0.999874	No differential expression
PIK3R6	-0.243812	0.577821	0.999874	No differential expression
PIK3R5	0.29132	0.473816	0.999874	No differential expression
NTN1	-0.209941	0.283621	0.999874	No differential expression
STX8	0.26526	0.205674	0.999874	No differential expression
USP43	-0.0065258	0.97126	0.999874	No differential expression
LOC117660152	-0.0918126	0.715517	0.999874	No differential expression
CDRT1	-0.244655	0.496835	0.999874	No differential expression
LOC117660219	-0.0460117	0.712512	0.999874	No differential expression
LOC117660280	0.0354698	0.813481	0.999874	No differential expression
LOC117660290	-0.0301137	0.849259	0.999874	No differential expression
LOC117660313	-0.376847	0.466914	0.999874	No differential expression
TRIM16	-0.296842	0.58976	0.999874	No differential expression
METRNL	-0.111578	0.193317	0.999874	No differential expression
B3GNTL1	-0.135356	0.303926	0.999874	No differential expression
TBCD	-0.0700506	0.56549	0.999874	No differential expression
ZNF750	-0.308417	0.391473	0.999874	No differential expression
FN3K	-0.126554	0.738575	0.999874	No differential expression
MAP2K4	-0.185069	0.0634005	0.999874	No differential expression
ADPRM	-0.113386	0.584045	0.999874	No differential expression
LOC117676608	0.162523	0.720539	0.999874	No differential expression
LOC117676612	0.182773	0.626265	0.999874	No differential expression
GAS7	-0.425471	0.347299	0.999874	No differential expression
GLP2R	-0.524966	0.18722	0.999874	No differential expression
DHRS7C	-0.0876726	0.914582	0.999874	No differential expression
NARF	0.0565848	0.59807	0.999874	No differential expression
LOC117660449	0.336782	0.184718	0.999874	No differential expression
HEXD	0.164238	0.300119	0.999874	No differential expression
OGFOD3	0.16589	0.51527	0.999874	No differential expression
SEPTIN9	-0.094382	0.203371	0.999874	No differential expression
TNRC6C	0.0224687	0.81717	0.999874	No differential expression
LOC117660454	0.279435	0.662435	0.999874	No differential expression
SEC14L1	0.126013	0.183549	0.999874	No differential expression
LOC117660456	-0.00256741	0.981358	0.999874	No differential expression
MFSD11	0.0969891	0.509831	0.999874	No differential expression
SRSF2	0.0257092	0.749287	0.999874	No differential expression
JMJD6	-0.0610963	0.592996	0.999874	No differential expression
MXRA7	-0.116442	0.307685	0.999874	No differential expression
LOC117660465	-0.188982	0.790801	0.999874	No differential expression
LOC117660463	0.0118473	0.922861	0.999874	No differential expression
LOC117660469	0.431517	0.189893	0.999874	No differential expression
CYGB	0.119886	0.266451	0.999874	No differential expression
RHBDF2	0.172706	0.381295	0.999874	No differential expression
AANAT	0.0301903	0.834507	0.999874	No differential expression
UBE2O	-0.0515605	0.60376	0.999874	No differential expression
SPHK1	0.450032	0.116433	0.999874	No differential expression
LOC117660477	-0.641722	0.164992	0.999874	No differential expression
PRPSAP1	-0.0563314	0.802264	0.999874	No differential expression
QRICH2	-0.208934	0.672052	0.999874	No differential expression
UBALD2	-0.236363	0.068417	0.999874	No differential expression
RNF157	-0.226017	0.20019	0.999874	No differential expression
EXOC7	-0.00865672	0.937575	0.999874	No differential expression
GALR2	0.136194	0.734812	0.999874	No differential expression
SRP68	-0.0415669	0.652235	0.999874	No differential expression
EVPL	-0.0103938	0.920584	0.999874	No differential expression
CDK3	0.439961	0.391744	0.999874	No differential expression
TEN1	0.0125486	0.931259	0.999874	No differential expression
ACOX1	0.204466	0.0563493	0.999874	No differential expression
FBF1	-0.21733	0.14561	0.999874	No differential expression
MRPL38	-0.0239312	0.844759	0.999874	No differential expression
TRIM65	0.117403	0.425617	0.999874	No differential expression
TRIM47	0.0675207	0.809456	0.999874	No differential expression
WBP2	0.00263432	0.981932	0.999874	No differential expression
UNC13D	0.158132	0.595633	0.999874	No differential expression
UNK	-0.167199	0.404101	0.999874	No differential expression
LOC117660500	0.0343346	0.729361	0.999874	No differential expression
LOC117660499	0.0909537	0.692232	0.999874	No differential expression
ITGB4	-0.0511049	0.598494	0.999874	No differential expression
SAP30BP	0.0308534	0.788799	0.999874	No differential expression
RECQL5	-0.0760975	0.566943	0.999874	No differential expression
SMIM5	-0.000586626	0.995592	0.999874	No differential expression
LLGL2	-0.0973345	0.49615	0.999874	No differential expression
TSEN54	0.0350897	0.832049	0.999874	No differential expression
TMEM94	-0.112989	0.299951	0.999874	No differential expression
GRB2	-0.02599	0.779818	0.999874	No differential expression
SLC25A19	0.302833	0.0825526	0.999874	No differential expression
MIF4GD	-0.119329	0.423258	0.999874	No differential expression
MRPS7	0.0891941	0.502486	0.999874	No differential expression
LOC117660519	-0.00426541	0.991078	0.999874	No differential expression
NUP85	0.0528411	0.578349	0.999874	No differential expression
SUMO2	0.0249791	0.765756	0.999874	No differential expression
JPT1	-0.0123521	0.904816	0.999874	No differential expression
NT5C	-0.0197612	0.879055	0.999874	No differential expression
ARMC7	-0.142702	0.541977	0.999874	No differential expression
SLC16A5	-0.151012	0.604625	0.999874	No differential expression
KCTD2	0.104311	0.270076	0.999874	No differential expression
ATP5PD	0.106233	0.276603	0.999874	No differential expression
LOC117660530	1.11987	0.0801336	0.999874	No differential expression
MRPL58	-0.262146	0.108949	0.999874	No differential expression
CDR2L	0.244074	0.137859	0.999874	No differential expression
HID1	-0.0884934	0.709325	0.999874	No differential expression
FADS6	0.207422	0.721343	0.999874	No differential expression
FDXR	0.298446	0.0703597	0.999874	No differential expression
GRIN2C	0.619939	0.240954	0.999874	No differential expression
TMEM104	0.10133	0.574189	0.999874	No differential expression
NAT9	-0.108538	0.498753	0.999874	No differential expression
RAB37	0.131418	0.54331	0.999874	No differential expression
RPP14	0.298021	0.0616223	0.999874	No differential expression
PXK	-0.105094	0.525409	0.999874	No differential expression
PDHB	0.00843317	0.942134	0.999874	No differential expression
KCTD6	-0.0748661	0.630409	0.999874	No differential expression
ACOX2	-0.234165	0.104748	0.999874	No differential expression
FAM107A	-0.259365	0.232545	0.999874	No differential expression
CFAP20DC	-0.42872	0.46582	0.999874	No differential expression
FHIT	-0.214892	0.660811	0.999874	No differential expression
PTPRG	-0.0453818	0.822791	0.999874	No differential expression
CUNH3orf14	-0.184506	0.504621	0.999874	No differential expression
CADPS	-0.00242693	0.995288	0.999874	No differential expression
SYNPR	0.0993442	0.881242	0.999874	No differential expression
PCDH1	0.219622	0.210011	0.999874	No differential expression
POLR3F	0.101337	0.539974	0.999874	No differential expression
KAT14	0.0613833	0.744854	0.999874	No differential expression
LOC117660685	0.252999	0.682153	0.999874	No differential expression
LOC117660687	0.0438641	0.79882	0.999874	No differential expression
DIAPH1	0.0137952	0.946067	0.999874	No differential expression
RELL2	0.0586762	0.829126	0.999874	No differential expression
HDAC3	0.156109	0.336238	0.999874	No differential expression
TWF1	0.0538034	0.806696	0.999874	No differential expression
IRAK4	0.279587	0.194366	0.999874	No differential expression
IMMP2L	0.30242	0.198336	0.999874	No differential expression
LRRN3	0.143867	0.317856	0.999874	No differential expression
DOCK4	0.1227	0.523761	0.999874	No differential expression
ZNF277	0.0432249	0.710021	0.999874	No differential expression
LOC117660705	-0.325325	0.269705	0.999874	No differential expression
LOC117660703	0.0132818	0.865089	0.999874	No differential expression
RAB28	-0.197919	0.209184	0.999874	No differential expression
LOC117660707	0.394118	0.506181	0.999874	No differential expression
C1QTNF7	0.0195698	0.890836	0.999874	No differential expression
CC2D2A	-0.0203909	0.851654	0.999874	No differential expression
FBXL5	0.12476	0.172459	0.999874	No differential expression
PROM1	-0.194969	0.682567	0.999874	No differential expression
RWDD2A	-0.218356	0.355011	0.999874	No differential expression
ME1	-0.114755	0.825646	0.999874	No differential expression
PRSS35	-0.257343	0.34039	0.999874	No differential expression
SNAP91	-0.113385	0.627364	0.999874	No differential expression
RIPPLY2	-0.407383	0.425427	0.999874	No differential expression
LOC117660729	-0.0753144	0.681323	0.999874	No differential expression
MRAP2	-0.0308357	0.965488	0.999874	No differential expression
CEP162	-0.0650767	0.622879	0.999874	No differential expression
NT5E	0.174247	0.328846	0.999874	No differential expression
SNX14	0.12509	0.409787	0.999874	No differential expression
SYNCRIP	0.0479263	0.575178	0.999874	No differential expression
LOC117660737	0.0070319	0.977914	0.999874	No differential expression
LOC117660738	0.0291756	0.879035	0.999874	No differential expression
LOC117660913	-0.641488	0.276453	0.999874	No differential expression
ZNF292	0.00187084	0.983976	0.999874	No differential expression
SMIM8	0.138901	0.551132	0.999874	No differential expression
CFAP206	-0.370493	0.590894	0.999874	No differential expression
SLC35A1	-0.0709729	0.621062	0.999874	No differential expression
RARS2	-0.0894079	0.649055	0.999874	No differential expression
ORC3	0.165334	0.123684	0.999874	No differential expression
LOC117660752	0.255374	0.639584	0.999874	No differential expression
AKIRIN2	0.0937248	0.324415	0.999874	No differential expression
CNR1	-1.28716	0.0927644	0.999874	No differential expression
RNGTT	-0.209834	0.180999	0.999874	No differential expression
LOC117660758	0.152255	0.353376	0.999874	No differential expression
PNRC1	-0.0865024	0.580448	0.999874	No differential expression
SRSF12	0.0765975	0.447465	0.999874	No differential expression
PM20D2	-0.0883005	0.633301	0.999874	No differential expression
LOC117660765	-0.418657	0.328692	0.999874	No differential expression
UBE2J1	0.187593	0.202746	0.999874	No differential expression
RRAGD	-0.118243	0.367419	0.999874	No differential expression
ANKRD6	-0.205646	0.301207	0.999874	No differential expression
MDN1	-0.0216532	0.836406	0.999874	No differential expression
CASP8AP2	0.252713	0.0454925	0.999874	No differential expression
BACH2	0.0124968	0.923648	0.999874	No differential expression
MAP3K7	0.111477	0.286709	0.999874	No differential expression
EPHA7	0.0549934	0.633646	0.999874	No differential expression
MANEA	-0.153687	0.461006	0.999874	No differential expression
UFL1	-0.0347948	0.755207	0.999874	No differential expression
FHL5	-0.546806	0.409634	0.999874	No differential expression
GPR63	0.388462	0.141321	0.999874	No differential expression
NDUFAF4	-0.177043	0.424401	0.999874	No differential expression
KLHL32	-0.0359553	0.854255	0.999874	No differential expression
MMS22L	0.255754	0.131043	0.999874	No differential expression
LOC117660788	0.0576469	0.939534	0.999874	No differential expression
FBXL4	0.404562	0.287433	0.999874	No differential expression
COQ3	0.0302457	0.867102	0.999874	No differential expression
PNISR	-0.107271	0.236439	0.999874	No differential expression
USP45	0.2546	0.111856	0.999874	No differential expression
LOC117660796	0.608285	0.254038	0.999874	No differential expression
TSTD3	0.20933	0.238636	0.999874	No differential expression
CCNC	-0.0611157	0.616091	0.999874	No differential expression
ASCC3	-0.0411032	0.767761	0.999874	No differential expression
HACE1	-0.208079	0.360166	0.999874	No differential expression
LIN28B	0.0243278	0.915787	0.999874	No differential expression
BVES	0.0509285	0.936167	0.999874	No differential expression
POPDC3	0.127709	0.846336	0.999874	No differential expression
PREP	0.105737	0.298994	0.999874	No differential expression
PRDM1	-0.264444	0.102881	0.999874	No differential expression
ATG5	0.0549277	0.679016	0.999874	No differential expression
CRYBG1	-0.123524	0.508573	0.999874	No differential expression
RTN4IP1	-0.0144383	0.94257	0.999874	No differential expression
QRSL1	0.0356805	0.820047	0.999874	No differential expression
CD24	-0.00473021	0.966717	0.999874	No differential expression
MTRES1	0.0266443	0.821987	0.999874	No differential expression
BEND3	0.137013	0.657297	0.999874	No differential expression
PDSS2	0.053351	0.690905	0.999874	No differential expression
SOBP	0.00664694	0.96108	0.999874	No differential expression
SEC63	0.0271687	0.765583	0.999874	No differential expression
OSTM1	-0.029851	0.891726	0.999874	No differential expression
SNX3	-0.110265	0.30912	0.999874	No differential expression
LOC117660831	-0.477533	0.444803	0.999874	No differential expression
AFG1L	-0.00448873	0.98723	0.999874	No differential expression
FOXO3	-0.00663176	0.949498	0.999874	No differential expression
ARMC2	0.226038	0.330233	0.999874	No differential expression
SESN1	-0.130356	0.30165	0.999874	No differential expression
CEP57L1	-0.183456	0.225721	0.999874	No differential expression
CD164	0.0883012	0.429553	0.999874	No differential expression
PPIL6	-0.218476	0.688475	0.999874	No differential expression
ZBTB24	-0.0416167	0.782312	0.999874	No differential expression
AK9	0.143878	0.791003	0.999874	No differential expression
FIG4	-0.0603874	0.84282	0.999874	No differential expression
WASF1	0.160456	0.328063	0.999874	No differential expression
CDC40	-0.0458837	0.681048	0.999874	No differential expression
SLC22A16	0.223094	0.574895	0.999874	No differential expression
CDK19	-0.111196	0.432025	0.999874	No differential expression
AMD1	-0.010762	0.921393	0.999874	No differential expression
GTF3C6	0.193964	0.245862	0.999874	No differential expression
RPF2	-0.137832	0.568012	0.999874	No differential expression
SLC16A10	-0.413854	0.184355	0.999874	No differential expression
MFSD4B	0.256225	0.248204	0.999874	No differential expression
REV3L	0.086452	0.428894	0.999874	No differential expression
LOC117660860	0.286307	0.651983	0.999874	No differential expression
TRAF3IP2	-0.0339776	0.816312	0.999874	No differential expression
FYN	0.0394707	0.616189	0.999874	No differential expression
TUBE1	-0.0153504	0.937642	0.999874	No differential expression
LAMA4	-0.0686634	0.461789	0.999874	No differential expression
MARCKS	0.0155288	0.818959	0.999874	No differential expression
HDAC2	0.0435407	0.621834	0.999874	No differential expression
HS3ST5	-0.197543	0.387002	0.999874	No differential expression
NT5DC1	0.114193	0.412422	0.999874	No differential expression
DSE	0.0735142	0.522968	0.999874	No differential expression
RWDD1	0.0336747	0.758938	0.999874	No differential expression
LOC117660886	0.812853	0.407205	0.999874	No differential expression
LOC117660885	-0.019488	0.88567	0.999874	No differential expression
WDR72	0.0550198	0.691924	0.999874	No differential expression
UNC13C	-0.175696	0.238545	0.999874	No differential expression
RSL24D1	-0.0626486	0.598573	0.999874	No differential expression
RAB27A	-0.068892	0.784976	0.999874	No differential expression
LOC117660933	-0.439508	0.387172	0.999874	No differential expression
PIGB	0.0574602	0.603824	0.999874	No differential expression
CCPG1	-0.0223765	0.825981	0.999874	No differential expression
CUNH15orf65	-0.248193	0.677044	0.999874	No differential expression
DNAAF4	-0.299641	0.184339	0.999874	No differential expression
LOC117660939	-0.0632625	0.865924	0.999874	No differential expression
PRTG	0.095252	0.605212	0.999874	No differential expression
RFX7	0.0222563	0.844835	0.999874	No differential expression
TEX9	-0.00930022	0.940606	0.999874	No differential expression
MNS1	-0.0320256	0.848847	0.999874	No differential expression
ZNF280D	0.0262361	0.766116	0.999874	No differential expression
TCF12	-0.00615634	0.93354	0.999874	No differential expression
CGNL1	-0.159907	0.320771	0.999874	No differential expression
MYZAP	0.00622542	0.947721	0.999874	No differential expression
POLR2M	0.0641508	0.567002	0.999874	No differential expression
ALDH1A2	0.0258962	0.914724	0.999874	No differential expression
AQP9	-0.192925	0.368779	0.999874	No differential expression
ADAM10	0.0304171	0.68629	0.999874	No differential expression
MINDY2	-0.0897575	0.374474	0.999874	No differential expression
SLTM	-0.00279905	0.975531	0.999874	No differential expression
RNF111	0.0845179	0.43493	0.999874	No differential expression
LOC117660964	0.000790752	0.997384	0.999874	No differential expression
MYO1E	0.158671	0.207492	0.999874	No differential expression
FAM81A	-0.13618	0.493651	0.999874	No differential expression
TBC1D2B	-0.0220796	0.822634	0.999874	No differential expression
DAPK2	0.0677555	0.510604	0.999874	No differential expression
HERC1	-0.0376754	0.722125	0.999874	No differential expression
FBXL22	0.139795	0.547531	0.999874	No differential expression
USP3	0.0666958	0.497984	0.999874	No differential expression
CA12	-0.184543	0.320172	0.999874	No differential expression
RAB8B	-0.227411	0.160514	0.999874	No differential expression
LOC117660968	0.134695	0.683178	0.999874	No differential expression
LACTB	-0.0897971	0.511238	0.999874	No differential expression
TPM1	0.0320376	0.691433	0.999874	No differential expression
TLN2	-0.0412738	0.70089	0.999874	No differential expression
LOC117661069	-0.164931	0.77808	0.999874	No differential expression
VPS13C	-0.0641189	0.529904	0.999874	No differential expression
RORA	-0.225205	0.256702	0.999874	No differential expression
ICE2	0.105881	0.446598	0.999874	No differential expression
ANXA2	-0.110708	0.165495	0.999874	No differential expression
BNIP2	-0.0730175	0.553818	0.999874	No differential expression
GTF2A2	-0.0997694	0.474656	0.999874	No differential expression
GCNT3	-0.623922	0.455968	0.999874	No differential expression
OTUD7A	-0.340831	0.484577	0.999874	No differential expression
KLF13	-0.383296	0.495332	0.999874	No differential expression
TRPM1	0.131364	0.742199	0.999874	No differential expression
MTMR10	-0.0107188	0.962335	0.999874	No differential expression
FAN1	-0.0755179	0.703564	0.999874	No differential expression
MPHOSPH10	-0.00401795	0.975641	0.999874	No differential expression
MCEE	0.0540626	0.734046	0.999874	No differential expression
APBA2	0.119448	0.325	0.999874	No differential expression
FAM189A1	-0.367589	0.33775	0.999874	No differential expression
LOC117660918	0.0768247	0.582141	0.999874	No differential expression
TJP1	0.174814	0.398332	0.999874	No differential expression
LOC117660991	-0.129441	0.492202	0.999874	No differential expression
TM2D3	0.144855	0.3951	0.999874	No differential expression
ADAL	-0.114546	0.480758	0.999874	No differential expression
LARP6	-0.197091	0.349477	0.999874	No differential expression
LRRC49	0.2267	0.162912	0.999874	No differential expression
THSD4	0.0249039	0.828982	0.999874	No differential expression
CHRNA7	-0.051187	0.932327	0.999874	No differential expression
CIB2	0.403452	0.192989	0.999874	No differential expression
IDH3A	-0.00725463	0.946066	0.999874	No differential expression
ACSBG1	0.323985	0.349347	0.999874	No differential expression
DNAJA4	0.0342104	0.834681	0.999874	No differential expression
WDR61	0.0286762	0.796762	0.999874	No differential expression
CRABP1	-0.184397	0.422485	0.999874	No differential expression
SIN3A	0.000639683	0.995205	0.999874	No differential expression
PTPN9	-0.055794	0.538759	0.999874	No differential expression
SNUPN	0.144044	0.470507	0.999874	No differential expression
SNX33	0.243795	0.118946	0.999874	No differential expression
CSPG4	-0.112905	0.61131	0.999874	No differential expression
HMG20A	0.0421552	0.744395	0.999874	No differential expression
PEAK1	0.0052115	0.960676	0.999874	No differential expression
TSPAN3	-0.0402149	0.655573	0.999874	No differential expression
PSTPIP1	-0.671973	0.305742	0.999874	No differential expression
RCN2	-0.0444827	0.628687	0.999874	No differential expression
SCAPER	0.1938	0.238667	0.999874	No differential expression
ETFA	-0.0152286	0.879903	0.999874	No differential expression
TMEM266	-0.107162	0.565414	0.999874	No differential expression
NRG4	-0.266631	0.300397	0.999874	No differential expression
FBXO22	-0.00165389	0.989217	0.999874	No differential expression
UBE2Q2	-0.00887484	0.924144	0.999874	No differential expression
CHRNB4	0.0614266	0.881112	0.999874	No differential expression
CHRNA3	-0.874766	0.387994	0.999874	No differential expression
CHRNA5	-0.198769	0.337456	0.999874	No differential expression
PSMA4	0.0207757	0.831755	0.999874	No differential expression
HYKK	0.0584349	0.761833	0.999874	No differential expression
IREB2	0.00116528	0.989141	0.999874	No differential expression
MAN2C1	0.178779	0.241219	0.999874	No differential expression
NEIL1	-0.100211	0.713146	0.999874	No differential expression
COMMD4	0.00634948	0.967996	0.999874	No differential expression
LOC117661038	-0.0403224	0.860215	0.999874	No differential expression
LOC117661039	0.0903889	0.745662	0.999874	No differential expression
LOC117661042	-0.270549	0.256036	0.999874	No differential expression
STRA6	-0.173425	0.49835	0.999874	No differential expression
SEMA7A	0.124564	0.779899	0.999874	No differential expression
UBL7	-0.105271	0.510797	0.999874	No differential expression
ARID3B	-0.0174098	0.950363	0.999874	No differential expression
CLK3	-0.0855668	0.41692	0.999874	No differential expression
EDC3	-0.109682	0.440009	0.999874	No differential expression
CSK	0.0221603	0.864916	0.999874	No differential expression
ULK3	-0.116252	0.542389	0.999874	No differential expression
SCAMP2	0.0299846	0.78016	0.999874	No differential expression
MPI	0.187755	0.185375	0.999874	No differential expression
FAM219B	-0.212807	0.293103	0.999874	No differential expression
LOC117660923	0.0281728	0.792892	0.999874	No differential expression
CUNH15orf39	-0.222907	0.157941	0.999874	No differential expression
LOC117661063	-0.549926	0.559259	0.999874	No differential expression
LOC117661065	0.100486	0.429018	0.999874	No differential expression
LOC117661072	-0.97804	0.165143	0.999874	No differential expression
LOC117661074	0.135344	0.747241	0.999874	No differential expression
INSYN1	0.210306	0.433117	0.999874	No differential expression
CD276	0.0531683	0.724972	0.999874	No differential expression
NPTN	0.0325775	0.708979	0.999874	No differential expression
CDC73	0.0217224	0.871203	0.999874	No differential expression
B3GALT2	-0.0559538	0.851403	0.999874	No differential expression
GLRX2	-0.0596706	0.681238	0.999874	No differential expression
RO60	-0.263749	0.110807	0.999874	No differential expression
UCHL5	0.185574	0.137517	0.999874	No differential expression
RGS2	0.0405574	0.694648	0.999874	No differential expression
RGS13	0.336024	0.559459	0.999874	No differential expression
RGS18	-0.337394	0.505741	0.999874	No differential expression
LOC117661091	-0.400216	0.31767	0.999874	No differential expression
BRINP3	0.0994839	0.497842	0.999874	No differential expression
PLA2G4A	0.145559	0.350358	0.999874	No differential expression
PTGS2	-0.278604	0.399916	0.999874	No differential expression
ODR4	-0.112253	0.38283	0.999874	No differential expression
TPR	-0.0422848	0.599981	0.999874	No differential expression
HMCN1	0.00388553	0.972355	0.999874	No differential expression
IVNS1ABP	0.019315	0.829306	0.999874	No differential expression
SWT1	-0.057168	0.703944	0.999874	No differential expression
TRMT1L	0.150768	0.194639	0.999874	No differential expression
RNF2	0.100637	0.263475	0.999874	No differential expression
LOC117661104	0.0142377	0.95274	0.999874	No differential expression
NIBAN1	0.101134	0.487031	0.999874	No differential expression
EDEM3	0.142648	0.186526	0.999874	No differential expression
CUNH1orf21	-0.0192888	0.883524	0.999874	No differential expression
TSEN15	0.0212626	0.920419	0.999874	No differential expression
COLGALT2	0.027164	0.863939	0.999874	No differential expression
RGL1	-0.00169974	0.987233	0.999874	No differential expression
ARPC5	0.0384731	0.685033	0.999874	No differential expression
NCF2	0.670328	0.232901	0.999874	No differential expression
SMG7	0.108861	0.382058	0.999874	No differential expression
NMNAT2	-0.22492	0.126305	0.999874	No differential expression
LAMC2	0.0967426	0.809723	0.999874	No differential expression
LAMC1	0.0439313	0.664094	0.999874	No differential expression
LOC117661122	0.199168	0.720184	0.999874	No differential expression
SHCBP1L	-0.204461	0.734146	0.999874	No differential expression
DHX9	0.102369	0.302931	0.999874	No differential expression
NPL	-0.0496812	0.754211	0.999874	No differential expression
RGS8	0.465934	0.115041	0.999874	No differential expression
RGS16	0.891136	0.130024	0.999874	No differential expression
LOC117661135	0.382308	0.58788	0.999874	No differential expression
LOC117661136	-0.164359	0.725723	0.999874	No differential expression
GLUL	0.0649618	0.484766	0.999874	No differential expression
IER5	0.100007	0.522751	0.999874	No differential expression
STX6	-0.0708091	0.505849	0.999874	No differential expression
KIAA1614	-0.0291487	0.830137	0.999874	No differential expression
XPR1	-0.00766832	0.94914	0.999874	No differential expression
ACBD6	0.0345722	0.799512	0.999874	No differential expression
QSOX1	-0.363674	0.403743	0.999874	No differential expression
CEP350	-0.0668308	0.476955	0.999874	No differential expression
LOC117661149	0.159495	0.686349	0.999874	No differential expression
LOC117661292	-0.421099	0.554033	0.999874	No differential expression
LOC117661151	-0.021523	0.837078	0.999874	No differential expression
LOC117661293	-0.0521501	0.72974	0.999874	No differential expression
LOC117661150	0.233123	0.0682325	0.999874	No differential expression
FAM163A	-0.905189	0.198494	0.999874	No differential expression
TDRD5	0.0210107	0.937558	0.999874	No differential expression
NPHS2	0.801599	0.119386	0.999874	No differential expression
LOC117661159	0.225811	0.452186	0.999874	No differential expression
SOAT1	0.283502	0.0640362	0.999874	No differential expression
TOR3A	-0.227335	0.146071	0.999874	No differential expression
ABL2	-0.433603	0.0879954	0.999874	No differential expression
FAM20B	-0.0520533	0.711297	0.999874	No differential expression
LOC117661164	-0.513369	0.527299	0.999874	No differential expression
RALGPS2	-0.0543275	0.790555	0.999874	No differential expression
ANGPTL1	-0.0262915	0.787383	0.999874	No differential expression
RASAL2	0.0539571	0.621866	0.999874	No differential expression
LOC117661170	0.0482032	0.8008	0.999874	No differential expression
LOC117661171	0.35649	0.079751	0.999874	No differential expression
LOC117661173	0.807846	0.270988	0.999874	No differential expression
ASTN1	-0.195435	0.199214	0.999874	No differential expression
LOC117661179	0.470433	0.102675	0.999874	No differential expression
COP1	0.0316942	0.763882	0.999874	No differential expression
KIAA0040	0.0881295	0.669155	0.999874	No differential expression
TNN	0.491474	0.419083	0.999874	No differential expression
MRPS14	-0.00966238	0.957899	0.999874	No differential expression
LOC117661186	-0.112923	0.86066	0.999874	No differential expression
CACYBP	-0.0834382	0.463225	0.999874	No differential expression
RABGAP1L	0.0522255	0.604299	0.999874	No differential expression
RC3H1	0.0925937	0.346802	0.999874	No differential expression
SERPINC1	-0.485065	0.268695	0.999874	No differential expression
ZBTB37	0.0686347	0.851097	0.999874	No differential expression
LOC117661194	-0.234224	0.395935	0.999874	No differential expression
LOC117661193	0.181646	0.249439	0.999874	No differential expression
LOC117661296	0.540071	0.319401	0.999874	No differential expression
DARS2	-0.0795032	0.536738	0.999874	No differential expression
CENPL	-0.130244	0.433124	0.999874	No differential expression
KLHL20	0.210027	0.555352	0.999874	No differential expression
PRDX6	-0.0540044	0.602973	0.999874	No differential expression
TADA1	0.0623017	0.604872	0.999874	No differential expression
RGS5	0.0558194	0.797414	0.999874	No differential expression
SELP	0.0433176	0.933384	0.999874	No differential expression
ATF6	-0.143217	0.159582	0.999874	No differential expression
OLFML2B	0.136564	0.126198	0.999874	No differential expression
LOC117661206	0.069267	0.920281	0.999874	No differential expression
HSD17B7	0.0110323	0.960871	0.999874	No differential expression
DDR2	-0.213843	0.193917	0.999874	No differential expression
UAP1	-0.00941064	0.950593	0.999874	No differential expression
LOC117661211	-0.336299	0.493287	0.999874	No differential expression
EEF1AKNMT	0.051059	0.712853	0.999874	No differential expression
ITPA	0.293974	0.17027	0.999874	No differential expression
VAMP4	0.0782704	0.596356	0.999874	No differential expression
MYOC	-0.468899	0.321036	0.999874	No differential expression
PRRC2C	0.0796086	0.354236	0.999874	No differential expression
LOC117661220	0.238432	0.411503	0.999874	No differential expression
FMO1	-0.390914	0.267862	0.999874	No differential expression
PRRX1	-0.0736048	0.537235	0.999874	No differential expression
GORAB	0.0274471	0.868303	0.999874	No differential expression
LOC117661227	0.918036	0.140819	0.999874	No differential expression
KIFAP3	-0.136775	0.259437	0.999874	No differential expression
SCYL3	0.0174815	0.879263	0.999874	No differential expression
CUNH1orf112	0.14945	0.234229	0.999874	No differential expression
METTL18	0.189758	0.331795	0.999874	No differential expression
LOC117661233	-0.0628214	0.639884	0.999874	No differential expression
RXRG	0.126609	0.799211	0.999874	No differential expression
PBX1	0.0403448	0.687953	0.999874	No differential expression
NUF2	0.105158	0.333294	0.999874	No differential expression
LOC117661241	0.11996	0.805237	0.999874	No differential expression
MGST3	0.025733	0.860565	0.999874	No differential expression
TEDC1	0.161273	0.246969	0.999874	No differential expression
ALOX5	0.192696	0.197051	0.999874	No differential expression
LOC117661249	0.115881	0.664172	0.999874	No differential expression
SEC22B	0.0477591	0.780552	0.999874	No differential expression
CRIP2	0.0579592	0.639957	0.999874	No differential expression
CRIP1	0.125313	0.253808	0.999874	No differential expression
ALDH9A1	0.12801	0.322473	0.999874	No differential expression
LOC117661255	0.0384272	0.911823	0.999874	No differential expression
FAM78B	0.119639	0.664654	0.999874	No differential expression
LOC117661258	-0.183448	0.330862	0.999874	No differential expression
PLPP6	0.272708	0.389633	0.999874	No differential expression
PDE4DIP	-0.0246695	0.832558	0.999874	No differential expression
PHGDH	0.0304012	0.810461	0.999874	No differential expression
HMGCS2	0.07048	0.698574	0.999874	No differential expression
LOC117661265	0.0336294	0.90189	0.999874	No differential expression
SUCO	0.0286257	0.770054	0.999874	No differential expression
LOC117661267	0.375672	0.520502	0.999874	No differential expression
LOC117661269	-0.179119	0.547466	0.999874	No differential expression
NOS1AP	-0.0947429	0.653781	0.999874	No differential expression
TMEM121	0.218919	0.155822	0.999874	No differential expression
SNX2	0.055413	0.525626	0.999874	No differential expression
SNX24	-0.221789	0.416377	0.999874	No differential expression
PPIC	-0.0728725	0.542364	0.999874	No differential expression
PRDM6	-0.46326	0.275556	0.999874	No differential expression
CEP120	0.0567311	0.779286	0.999874	No differential expression
LOC117661312	0.0014538	0.992902	0.999874	No differential expression
CSNK1G3	0.0429848	0.700884	0.999874	No differential expression
ZNF608	-0.107889	0.3782	0.999874	No differential expression
GRAMD2B	0.123188	0.580441	0.999874	No differential expression
ALDH7A1	0.150494	0.169457	0.999874	No differential expression
LMNB1	0.0590167	0.495177	0.999874	No differential expression
CUNH5orf63	0.507561	0.136265	0.999874	No differential expression
MEGF10	-0.0866904	0.502126	0.999874	No differential expression
SLC12A2	0.102372	0.321088	0.999874	No differential expression
FBN2	-0.17837	0.074328	0.999874	No differential expression
ISOC1	-0.0655456	0.626854	0.999874	No differential expression
ADAMTS19	-0.200051	0.131581	0.999874	No differential expression
CHSY3	-0.219866	0.140479	0.999874	No differential expression
LYRM7	-0.0328045	0.881588	0.999874	No differential expression
CDC42SE2	-0.0418357	0.794834	0.999874	No differential expression
SPTLC1	0.0765817	0.591708	0.999874	No differential expression
ROR2	-0.0997532	0.351402	0.999874	No differential expression
NFIL3	-0.105945	0.39417	0.999874	No differential expression
AUH	-0.253455	0.223703	0.999874	No differential expression
LOC117661341	0.0486945	0.858161	0.999874	No differential expression
SYK	-0.422914	0.352877	0.999874	No differential expression
DIRAS2	0.0824766	0.59252	0.999874	No differential expression
GADD45G	0.0692324	0.677556	0.999874	No differential expression
SEMA4D	0.0785926	0.402486	0.999874	No differential expression
SECISBP2	0.090678	0.613944	0.999874	No differential expression
CKS2	-0.0311091	0.83395	0.999874	No differential expression
SHC3	0.403039	0.187439	0.999874	No differential expression
S1PR3	0.0630184	0.597062	0.999874	No differential expression
NXNL2	-0.336298	0.110549	0.999874	No differential expression
SPIN1	0.0388086	0.5989	0.999874	No differential expression
LOC117661357	-0.0834201	0.451975	0.999874	No differential expression
CNTNAP4	-0.00435976	0.991655	0.999874	No differential expression
PRXL2C	-0.0361915	0.785025	0.999874	No differential expression
CDC14B	0.208199	0.247684	0.999874	No differential expression
HABP4	-0.0269946	0.801657	0.999874	No differential expression
ZNF367	-0.00514836	0.972345	0.999874	No differential expression
SLC35D2	0.148331	0.696966	0.999874	No differential expression
HSD17B3	0.584891	0.36156	0.999874	No differential expression
ERCC6L2	0.124032	0.343443	0.999874	No differential expression
LOC117661369	0.34609	0.544625	0.999874	No differential expression
AOPEP	0.0270622	0.805952	0.999874	No differential expression
LOC117661374	0.0326054	0.782498	0.999874	No differential expression
LOC117661373	0.0858521	0.71815	0.999874	No differential expression
CTSL	-0.0169265	0.887603	0.999874	No differential expression
DAPK1	-0.0646983	0.559329	0.999874	No differential expression
LOC117661381	0.0977875	0.885434	0.999874	No differential expression
TUT7	-0.00324531	0.972529	0.999874	No differential expression
ISCA1	-0.0159928	0.884064	0.999874	No differential expression
GOLM1	-0.30054	0.0790719	0.999874	No differential expression
NAA35	0.122054	0.388576	0.999874	No differential expression
AGTPBP1	-0.0818102	0.49352	0.999874	No differential expression
NTRK2	-0.241193	0.176822	0.999874	No differential expression
RMI1	0.0537786	0.749583	0.999874	No differential expression
HNRNPK	-0.00131313	0.985983	0.999874	No differential expression
LOC117661403	0.470621	0.372496	0.999874	No differential expression
CUNH9orf64	0.232509	0.179341	0.999874	No differential expression
KIF27	0.508971	0.36624	0.999874	No differential expression
GKAP1	0.0970012	0.611952	0.999874	No differential expression
UBQLN1	0.0137022	0.887263	0.999874	No differential expression
IDNK	-0.13546	0.680007	0.999874	No differential expression
FRMD3	-0.166633	0.346481	0.999874	No differential expression
LOC117661406	-0.17187	0.683387	0.999874	No differential expression
RASEF	-0.07457	0.772527	0.999874	No differential expression
LOC117661411	-0.02804	0.755423	0.999874	No differential expression
LOC117661412	-0.0696681	0.907401	0.999874	No differential expression
LOC117661414	-0.0211687	0.84932	0.999874	No differential expression
PSAT1	-0.0462585	0.789901	0.999874	No differential expression
CEP78	0.123431	0.368359	0.999874	No differential expression
LOC117661420	0.36069	0.544257	0.999874	No differential expression
LOC117661417	-0.0930479	0.507302	0.999874	No differential expression
LOC117661422	-0.324284	0.3483	0.999874	No differential expression
VPS13A	0.0642288	0.569446	0.999874	No differential expression
PRUNE2	0.112505	0.781485	0.999874	No differential expression
GCNT1	0.451047	0.0452576	0.999874	No differential expression
RFK	0.229865	0.458032	0.999874	No differential expression
PCSK5	0.093829	0.542547	0.999874	No differential expression
NMRK1	0.186563	0.275935	0.999874	No differential expression
OSTF1	0.0116241	0.92371	0.999874	No differential expression
CARNMT1	-0.127848	0.42934	0.999874	No differential expression
TRPM6	-0.0386963	0.785613	0.999874	No differential expression
ANXA1	0.172388	0.0937624	0.999874	No differential expression
LOC117661440	-0.0764209	0.891745	0.999874	No differential expression
ALDH1A1	-0.639563	0.176078	0.999874	No differential expression
LOC117661443	-0.0839538	0.872478	0.999874	No differential expression
[truncated: 13,693 more rows]

## Sheet: Fig3B
gene	Terrazzo 1	Terrazzo 2	Terrazzo 3	WT 1	WT 2	WT 3
LOC117659413	1.05154	0.572421	0.994038	-1.09397	-0.43005	-1.09397
FSCN2	1.1434	0.699294	0.867437	-0.879573	-0.883114	-0.947441
MYCBPAP	0.751978	1.08971	0.874713	-0.878243	-1.02205	-0.816108
LOC117671195	1.13799	0.727974	0.769889	-0.66613	-0.66967	-1.30005
LOC117662806	0.701483	0.735566	1.24562	-0.997835	-0.830304	-0.854529
LOC117656774	0.709062	0.819161	1.10205	-0.433941	-1.02245	-1.17388
PRPH	1.06655	0.881258	0.760481	-1.04681	-0.705351	-0.956131
LOC117671886	-1.01832	-0.761882	-0.875598	1.23378	0.914237	0.507779
SLC39A5	-0.513467	-1.25452	-0.806308	1.2911	0.746849	0.536343
LOC117661929	-1.05	-0.794943	-0.825492	0.589445	0.851509	1.22948
APOH	-0.770108	-1.07233	-0.877518	0.896066	0.809976	1.01391
PMEL	-0.917243	-0.884642	-0.926936	0.763896	1.02028	0.944644

## Sheet: Fig3C
Primers spanning exons 3 and 4
Sample	Organ	Genotype	2^(−∆∆Ct)	standard deviation		Sample	Organ	Genotype	2^(−∆∆Ct)	standard deviation		Sample	Organ	Genotype	2^(−∆∆Ct)	standard deviation
EG.572.586.2020.11	Skin	Terazzo/Terazzo	0.03814	0.00516		EG.572.587.2022.13_Brain	Brain	Terazzo/Terazzo	0.03702	0.00178		EG.572.587.2022.13_Body part	Body part	Terazzo/Terazzo	0.07999	0.01066
EG.572.586.2020.13	Skin	Terazzo/Terazzo	0.07227	0.04778		EG.572.587.2022.6_Brain	Brain	Terazzo/Terazzo	0.11069	0.00949		EG.572.587.2022.6_Body part	Body part	Terazzo/Terazzo	0.0582	0.00582
EG.572.586.2020.3	Skin	Terazzo/Terazzo	0.03931	0.00554		EG.572.587.2022.8_Brain	Brain	Terazzo/Terazzo	0.06527	0.01193		EG.572.587.2022.8_Body part	Body part	Terazzo/Terazzo	0.04203	0.00405
EG.572.586.2020.4	Skin	Terazzo/Terazzo	0.08869	0.00495				Average	0.07099	0.03717				Average	0.06007	0.01905
EG.572.586.2020.8	Skin	Terazzo/Terazzo	0.03469	0.00533
EG.572.587.2022.13	Skin	Terazzo/Terazzo	0.08097	0.00983		Sample	Organ	Genotype	2^(−∆∆Ct)	standard deviation		Sample	Organ	Genotype	2^(−∆∆Ct)	standard deviation
EG.572.587.2022.6	Skin	Terazzo/Terazzo	0.05542	0.00065		EG.572.587.2022.10_Brain	Brain	+/+	1.06343	0.16356		EG.572.587.2022.10_Body part	Body part	+/+	1.48471	0.23137
EG.572.587.2022.8	Skin	Terazzo/Terazzo	0.03817	0.00149		EG.572.587.2022.16_Brain	Brain	+/+	0.72715	0.01161		EG.572.587.2022.16_Body part	Body part	+/+	0.70449	0.10057
EG.866.582.2020.15	Skin	Terazzo/Terazzo	0.05455	0.00867		EG.572.587.2022.17_Brain	Brain	+/+	0.97838	0.03115		EG.572.587.2022.17_Body part	Body part	+/+	1.42364	0.09374
EG.866.582.2020.6	Skin	Terazzo/Terazzo	0.04042	0.00502		EG.572.587.2022.4_Brain	Brain	+/+	0.6815	0.01015		EG.572.587.2022.4_Body part	Body part	+/+	0.56144	0.01499
		Average	0.05426	0.01984		EG.572.587.2022.5_Brain	Brain	+/+	1.9701	0.28689		EG.572.587.2022.5_Body part	Body part	+/+	1.0127	0.17717
								Average	1.08411	0.52108				Average	1.0374	0.4145
Sample	Organ	Genotype	2^(−∆∆Ct)	standard deviation
EG.572.586.2020.1	Skin	Terazzo/+	0.76453	0.06405
EG.572.586.2020.15	Skin	Terazzo/+	0.57718	0.06008
EG.572.586.2020.16	Skin	Terazzo/+	0.70936	0.02489
EG.572.586.2020.17	Skin	Terazzo/+	0.42969	0.02156
EG.572.586.2020.2	Skin	Terazzo/+	0.49491	0.0266
EG.572.586.2020.7	Skin	Terazzo/+	0.34989	0.05002
EG.866.582.2020.1	Skin	Terazzo/+	0.41978	0.07938
EG.866.582.2020.13	Skin	Terazzo/+	0.56901	0.02756
EG.866.582.2020.2	Skin	Terazzo/+	0.56257	0.02527
EG.866.582.2020.3	Skin	Terazzo/+	0.63833	0.07917
EG.866.582.2020.4	Skin	Terazzo/+	0.57748	0.08734
EG.866.582.2020.8	Skin	Terazzo/+	0.51709	0.08095
		Average	0.55082	0.1194
Sample	Organ	Genotype	2^(−∆∆Ct)	standard deviation
EG.572.586.2020.12	Skin	+/+	0.80438	0.07716
EG.572.586.2020.14	Skin	+/+	0.87159	0.12197
EG.572.586.2020.5	Skin	+/+	1.05006	0.01996
EG.572.586.2020.6	Skin	+/+	1.02684	0.1586
EG.572.587.2022.10	Skin	+/+	0.93157	0.06141
EG.572.587.2022.16	Skin	+/+	0.76406	0.09237
EG.572.587.2022.17	Skin	+/+	1.2358	0.00589
EG.572.587.2022.4	Skin	+/+	1.23518	0.14904
EG.572.587.2022.5	Skin	+/+	1.39674	0.19054
EG.866.582.2020.10	Skin	+/+	0.86942	0.07197
EG.866.582.2020.12	Skin	+/+	1.31577	0.22433
EG.866.582.2020.7	Skin	+/+	0.64356	0.09298
EG.866.582.2020.9	Skin	+/+	1.04512	0.10357
		Average	1.01462	0.22908
Primers spanning exons 8 to 10
Sample	Organ	Genotype	2^(−∆∆Ct)	standard deviation		Sample	Organ	Genotype	2^(−∆∆Ct)	standard deviation		Sample	Organ	Genotype	2^(−∆∆Ct)	standard deviation
EG.572.586.2020.11	Skin	Terazzo/Terazzo	4e-05	1e-05		EG.572.587.2022.13_Brain	Brain	Terazzo/Terazzo	0.00016	9e-05		EG.572.587.2022.13_Body part	Body part	Terazzo/Terazzo	1e-05	0
EG.572.586.2020.13	Skin	Terazzo/Terazzo	4e-05	0		EG.572.587.2022.6_Brain	Brain	Terazzo/Terazzo	0.00032	0.00016		EG.572.587.2022.6_Body part	Body part	Terazzo/Terazzo	0.00015	3e-05
EG.572.586.2020.3	Skin	Terazzo/Terazzo	3e-05	0		EG.572.587.2022.8_Brain	Brain	Terazzo/Terazzo	0	0		EG.572.587.2022.8_Body part	Body part	Terazzo/Terazzo	8e-05	0
EG.572.586.2020.4	Skin	Terazzo/Terazzo	0.0001	1e-05				Average	0.00016	0.00016				Average	8e-05	7e-05
EG.572.586.2020.8	Skin	Terazzo/Terazzo	3e-05	0
EG.572.587.2022.13	Skin	Terazzo/Terazzo	7e-05	1e-05		Sample	Organ	Genotype	2^(−∆∆Ct)	standard deviation		Sample	Organ	Genotype	2^(−∆∆Ct)	standard deviation
EG.572.587.2022.6	Skin	Terazzo/Terazzo	8e-05	0		EG.572.587.2022.10_Brain	Brain	+/+	1.38474	0.04289		EG.572.587.2022.10_Body part	Body part	+/+	1.25292	0.10323
EG.572.587.2022.8	Skin	Terazzo/Terazzo	8e-05	0		EG.572.587.2022.16_Brain	Brain	+/+	0.8805	0.10845		EG.572.587.2022.16_Body part	Body part	+/+	0.84141	0.07865
EG.866.582.2020.15	Skin	Terazzo/Terazzo	6e-05	1e-05		EG.572.587.2022.17_Brain	Brain	+/+	0.97799	0.03263		EG.572.587.2022.17_Body part	Body part	+/+	1.44305	0.03548
EG.866.582.2020.6	Skin	Terazzo/Terazzo	3e-05	0		EG.572.587.2022.4_Brain	Brain	+/+	0.50423	0.02113		EG.572.587.2022.4_Body part	Body part	+/+	0.62874	0.00904
		Average	6e-05	2e-05		EG.572.587.2022.5_Brain	Brain	+/+	1.68409	0.23311		EG.572.587.2022.5_Body part	Body part	+/+	1.19167	0.11611
								Average	1.08631	0.45807				Average	1.07156	0.32954
Sample	Organ	Genotype	2^(−∆∆Ct)	standard deviation
EG.572.586.2020.1	Skin	Terazzo/+	0.33988	0.01817
EG.572.586.2020.15	Skin	Terazzo/+	0.52531	0.04341
EG.572.586.2020.16	Skin	Terazzo/+	0.5312	0.0438
EG.572.586.2020.17	Skin	Terazzo/+	0.52954	0.045
EG.572.586.2020.2	Skin	Terazzo/+	0.43287	0.00483
EG.572.586.2020.7	Skin	Terazzo/+	0.20225	0.04095
EG.866.582.2020.1	Skin	Terazzo/+	0.42643	0.04877
EG.866.582.2020.13	Skin	Terazzo/+	0.50486	0.02579
EG.866.582.2020.2	Skin	Terazzo/+	0.41179	0.00222
EG.866.582.2020.3	Skin	Terazzo/+	0.57333	0.01775
EG.866.582.2020.4	Skin	Terazzo/+	0.56412	0.04329
EG.866.582.2020.8	Skin	Terazzo/+	0.39682	0.04987
		Average	0.4532	0.10802
Sample	Organ	Genotype	2^(−∆∆Ct)	standard deviation
EG.572.586.2020.12	Skin	+/+	0.78711	0.12398
EG.572.586.2020.14	Skin	+/+	0.78989	0.04219
EG.572.586.2020.5	Skin	+/+	1.19693	0.0945
EG.572.586.2020.6	Skin	+/+	1.11624	0.07154
EG.572.587.2022.10	Skin	+/+	1.03864	0.12627
EG.572.587.2022.16	Skin	+/+	0.77469	0.05322
EG.572.587.2022.17	Skin	+/+	0.91959	0.09189
EG.572.587.2022.4	Skin	+/+	1.1254	0.04729
EG.572.587.2022.5	Skin	+/+	1.14329	0.31465
EG.866.582.2020.10	Skin	+/+	0.82003	0.01951
EG.866.582.2020.12	Skin	+/+	1.32006	0.16705
EG.866.582.2020.7	Skin	+/+	1.08192	0.16589
EG.866.582.2020.9	Skin	+/+	1.18707	0.04735
		Average	1.02314	0.18401

## Sheet: FigS5A
Sample	PC1	PC2	Condition
Terrazzo 1	-2.61947	1.88169	Terrazzo
Terrazzo 2	-2.66036	-2.66526	Terrazzo
Terrazzo 3	-3.02361	-1.03871	Terrazzo
WT 1	11.1884	-0.85031	WT
WT 2	-2.22424	-3.82291	WT
WT 3	-0.660711	6.4955	WT

## Sheet: FigS5B
gene	Terrazzo 1	Terrazzo 2	Terrazzo 3	WT 1	WT 2	WT 3
LOC117664852	8.08898	8.11191	7.96016	11.3382	8.03084	8.09547
LOC117669046	11.5411	11.5399	11.3614	12.9351	11.5863	11.7994
RBM33	8.73229	8.53557	8.62143	10.037	8.62987	8.6773
GRN	8.86674	9.8202	8.85926	10.1304	9.69965	8.94572
RPIA	8.70562	9.63638	8.8207	9.73409	9.30636	8.66424
GPATCH8	10.6783	10.6883	10.6121	11.8359	10.7087	10.6606
CACNB2	8.67812	8.634	8.55325	9.79025	8.74053	8.70705
ATP2C1	9.72245	9.69024	9.59321	10.7749	9.66381	9.57081
GLI3	9.62468	9.54337	9.4164	10.6077	9.39307	9.50874
THRA	9.57281	9.41393	9.41386	10.5875	9.45261	9.51073
ARHGAP23	10.22	10.2662	10.1607	11.3344	10.2003	10.2301
LOC117664661	9.5377	9.32014	9.49495	10.5319	9.37485	9.43918
RARA	8.55836	8.40916	8.44523	9.58089	8.53493	8.48355
HNRNPA2B1	12.8227	12.9539	12.8903	13.9445	12.8764	12.8572
CDK6	10.3138	10.4114	10.0148	11.2328	10.4688	10.3037
CAPN7	9.31045	9.16821	9.15336	10.1698	9.12508	9.24039
SOSTDC1	10.7965	10.7477	10.6466	11.7063	10.836	10.8495
NFATC2IP	10.6255	10.7206	10.6606	11.5987	10.6969	10.636
ZNF652	11.0567	11.1073	11.0811	11.9715	11.0488	11.0959
RBM48	9.45989	9.58225	9.5866	10.4071	9.48447	9.53043
LOC117669116	10.2653	10.3485	10.337	11.1853	10.2995	10.3113
SGCE	10.0104	9.96712	9.91419	10.7121	9.74989	9.76029
LOC117656146	10.2446	9.99371	10.018	10.8124	9.79661	10.2244
RPL28	12.5502	12.6451	12.6256	13.471	12.653	12.6774
RPL13A	13.5307	13.6772	13.6345	14.4507	13.623	13.6117
VOPP1	9.13623	9.16217	9.07776	9.9544	9.09328	9.10293
PDCD6IP	10.4592	10.454	10.3181	11.248	10.4558	10.4223
CASD1	9.33792	9.39921	9.22715	10.1201	9.37485	9.19985
RPL23	13.1739	13.4307	13.4225	14.1193	13.3357	13.2552
LOC117666739	9.03779	9.02033	9.04319	9.85047	9.02676	8.97782
OXSR1	9.29262	9.22398	9.36193	10.0549	9.17249	9.17639
TOP2A	11.636	11.8461	11.6573	12.5097	11.7766	11.6797
ANKRD17	9.98252	10.1108	9.97613	10.8234	10.0628	10.0198
STAT3	10.2544	10.0304	10.1363	10.9207	10.0933	10.1906
TOPBP1	10.5024	10.3674	10.3219	11.181	10.3503	10.4302
LOC117664709	9.35994	9.26063	9.22417	10.1123	9.4287	9.39414
TGFBR1	10.6585	10.2863	10.5065	11.1435	10.2326	10.5624
KRCC1	8.30426	8.25369	8.36561	9.10073	8.24376	8.42647
LOC117666833	8.74534	8.61312	8.76674	7.90465	8.66229	8.65984
SMARCE1	11.4341	11.4734	11.4629	12.2415	11.4375	11.4236
ACVR2B	9.2212	9.3488	9.29367	10.0965	9.4287	9.30337
XIRP1	9.98844	9.70963	9.78083	10.6204	9.97558	9.90958
ARL4A	9.8727	9.95442	9.88473	10.6882	9.873	9.90958
GLRX5	10.3334	10.2251	10.1158	10.9772	10.1771	10.1764
SNX13	9.84993	9.79342	9.69249	10.5481	9.75835	9.75046
LOC117666779	9.37439	9.35905	9.41386	10.1835	9.44397	9.39632
SCIN	10.7907	10.4023	10.6059	11.1272	10.2003	10.7262
INHBA	10.0075	10.2419	10.054	10.7668	10.0164	9.8652
EPOP	9.38155	9.40904	9.43152	10.1872	9.5358	9.33823
KMT2C	10.8979	10.7521	10.8234	11.5868	10.7948	10.8154
KAT8	10.4445	10.4911	10.5198	11.2514	10.4885	10.4528
IGF2BP1	8.19386	8.18779	8.16699	8.90752	8.04377	8.16524
PAXIP1	9.21023	9.24386	9.19085	9.98204	9.56954	9.25768
NPHP3	9.66128	9.63025	9.4806	10.3413	9.6081	9.57648
EIF1	12.368	12.5803	12.5432	13.2483	12.5875	12.4712
HCFC1R1	9.89668	10.0243	9.96298	10.6683	9.93047	9.80988
QPRT	10.2175	10.0646	10.1664	10.9287	10.2278	10.229
CBX3	11.397	11.417	11.2554	12.1136	11.364	11.3929
ZDHHC3	9.73327	9.81489	9.77512	10.4869	9.70845	9.66205
RPSA	13.5585	13.6244	13.5917	14.3389	13.6642	13.5232

## Sheet: FigS5C
gene	Sample	value	Condition
PMEL	Terrazzo 1	8.82272	Terrazzo
PMEL	Terrazzo 2	9.03583	Terrazzo
PMEL	Terrazzo 3	8.32982	Terrazzo
PMEL	WT 1	108.929	WT
PMEL	WT 2	142.452	WT
PMEL	WT 3	132.896	WT
exon1	Terrazzo 1	12.9418	Terrazzo
exon1	Terrazzo 2	9.04613	Terrazzo
exon1	Terrazzo 3	6.85658	Terrazzo
exon1	WT 1	109.969	WT
exon1	WT 2	166.314	WT
exon1	WT 3	168.949	WT
exon2	Terrazzo 1	19.2422	Terrazzo
exon2	Terrazzo 2	16.4694	Terrazzo
exon2	Terrazzo 3	13.1072	Terrazzo
exon2	WT 1	225.792	WT
exon2	WT 2	299.007	WT
exon2	WT 3	311.832	WT
exon3	Terrazzo 1	27.7412	Terrazzo
exon3	Terrazzo 2	21.6791	Terrazzo
exon3	Terrazzo 3	11.5023	Terrazzo
exon3	WT 1	215.226	WT
exon3	WT 2	272.358	WT
exon3	WT 3	300.796	WT
exon4	Terrazzo 1	20.5568	Terrazzo
exon4	Terrazzo 2	14.1123	Terrazzo
exon4	Terrazzo 3	6.8069	Terrazzo
exon4	WT 1	185.593	WT
exon4	WT 2	224.077	WT
exon4	WT 3	279.927	WT
exon5	Terrazzo 1	14.228	Terrazzo
exon5	Terrazzo 2	7.65012	Terrazzo
exon5	Terrazzo 3	8.11785	Terrazzo
exon5	WT 1	253.163	WT
exon5	WT 2	311.436	WT
exon5	WT 3	299.549	WT
exon6	Terrazzo 1	5.91009	Terrazzo
exon6	Terrazzo 2	6.32306	Terrazzo
exon6	Terrazzo 3	6.26235	Terrazzo
exon6	WT 1	144.68	WT
exon6	WT 2	182.125	WT
exon6	WT 3	171.79	WT
exon7	Terrazzo 1	5.8132	Terrazzo
exon7	Terrazzo 2	6.77224	Terrazzo
exon7	Terrazzo 3	9.75283	Terrazzo
exon7	WT 1	134.01	WT
exon7	WT 2	195.656	WT
exon7	WT 3	174.021	WT
exon8	Terrazzo 1	18.2676	Terrazzo
exon8	Terrazzo 2	16.0951	Terrazzo
exon8	Terrazzo 3	7.97026	Terrazzo
exon8	WT 1	193.776	WT
exon8	WT 2	280.128	WT
exon8	WT 3	278.624	WT
exon9	Terrazzo 1	18.862	Terrazzo
exon9	Terrazzo 2	24.485	Terrazzo
exon9	Terrazzo 3	35.9752	Terrazzo
exon9	WT 1	283.152	WT
exon9	WT 2	413.802	WT
exon9	WT 3	360.012	WT
exon10	Terrazzo 1	14.848	Terrazzo
exon10	Terrazzo 2	12.2101	Terrazzo
exon10	Terrazzo 3	14.8075	Terrazzo
exon10	WT 1	203.681	WT
exon10	WT 2	293.432	WT
exon10	WT 3	257.135	WT
exon11	Terrazzo 1	38.9676	Terrazzo
exon11	Terrazzo 2	27.2378	Terrazzo
exon11	Terrazzo 3	22.7096	Terrazzo
exon11	WT 1	373.426	WT
exon11	WT 2	465.001	WT
exon11	WT 3	436.784	WT
exon12	Terrazzo 1	13.0972	Terrazzo
exon12	Terrazzo 2	15.0399	Terrazzo
exon12	Terrazzo 3	14.2247	Terrazzo
exon12	WT 1	147.768	WT
exon12	WT 2	188.899	WT
exon12	WT 3	165.082	WT

## Sheet: FigS5D
gene	Sample	value	Condition
MMP19	Terrazzo 1	27.8589	Terrazzo
MMP19	Terrazzo 2	28.5882	Terrazzo
MMP19	Terrazzo 3	33.0338	Terrazzo
MMP19	WT 1	19.2057	WT
MMP19	WT 2	18.4747	WT
MMP19	WT 3	16.2371	WT
PMEL	Terrazzo 1	8.82458	Terrazzo
PMEL	Terrazzo 2	9.03743	Terrazzo
PMEL	Terrazzo 3	8.33114	Terrazzo
PMEL	WT 1	109.198	WT
PMEL	WT 2	142.923	WT
PMEL	WT 3	133.323	WT
ERBB3	Terrazzo 1	6.0213	Terrazzo
ERBB3	Terrazzo 2	6.05205	Terrazzo
ERBB3	Terrazzo 3	6.69568	Terrazzo
ERBB3	WT 1	9.40231	WT
ERBB3	WT 2	8.59988	WT
ERBB3	WT 3	9.70825	WT
LOC117662899	Terrazzo 1	88.7973	Terrazzo
LOC117662899	Terrazzo 2	77.7412	Terrazzo
LOC117662899	Terrazzo 3	71.4398	Terrazzo
LOC117662899	WT 1	124.716	WT
LOC117662899	WT 2	136.815	WT
LOC117662899	WT 3	120.163	WT
APOH	Terrazzo 1	0.390044	Terrazzo
APOH	Terrazzo 2	0.129822	Terrazzo
APOH	Terrazzo 3	0.275513	Terrazzo
APOH	WT 1	4.05998	WT
APOH	WT 2	3.71109	WT
APOH	WT 3	4.46141	WT

## Sheet: FigS5E
gene	value	Condition
PMEL	8.82458	Terrazzo E20
PMEL	9.03743	Terrazzo E20
PMEL	8.33114	Terrazzo E20
PMEL	109.198	WT E20
PMEL	142.923	WT E20
PMEL	133.323	WT E20
ERBB3	6.0213	Terrazzo E20
ERBB3	6.05205	Terrazzo E20
ERBB3	6.69568	Terrazzo E20
ERBB3	9.40231	WT E20
ERBB3	8.59988	WT E20
ERBB3	9.70825	WT E20
APOH	0.390044	Terrazzo E20
APOH	0.129822	Terrazzo E20
APOH	0.275513	Terrazzo E20
APOH	4.05998	WT E20
APOH	3.71109	WT E20
APOH	4.46141	WT E20
PMEL	166.219	WT E25
ERBB3	5.14566	WT E25
APOH	0.0905926	WT E25

## Sheet: FigS5F
gene	Sample	value	Condition
MLANA	Terrazzo 1	89.1724	Terrazzo
MLANA	Terrazzo 2	97.8188	Terrazzo
MLANA	Terrazzo 3	111.516	Terrazzo
MLANA	WT 1	119.798	WT
MLANA	WT 2	135.534	WT
MLANA	WT 3	122.941	WT
GPNMB	Terrazzo 1	22.8722	Terrazzo
GPNMB	Terrazzo 2	18.6566	Terrazzo
GPNMB	Terrazzo 3	25.8555	Terrazzo
GPNMB	WT 1	46.64	WT
GPNMB	WT 2	25.1383	WT
GPNMB	WT 3	25.5993	WT
